# Supplementary material for: Effect of maternal smoking in pregnancy and childhood on child and adolescent sleep outcomes to 21 years: a birth cohort study
Source: BMC Pediatr. 2019 Mar 6;19:70. doi: 10.1186/s12887-019-1439-1 (PMC6402153; doi:10.1186/s12887-019-1439-1)
Supplement: Supplementary file 8 — MUSP input data 2019. (XLSX 568 kb) [file 12887_2019_1439_MOESM8_ESM.xlsx]

## Sheet: Sheet1
e2	g96	j47	j54	j76	j91	k47	k54	k76	k91	k99	k150	m213	m214	m215	m216	m217	m219	j75	k75	m274	m319	m334	ragem	ra80	ralc3	rbabwant	ra90	e17	k196	a68	a73	a77	a78	e75	b35	b38	b39	h93
few time	never	rarely-n	often	rarely-n	often	rarely-n	sometime	rarely-n	sometime	rarely-n	no	< once a	< once a	< once a	< once a	fairly g	no	rarely-n	rarely-n	not true	not true	not true	35+	complete	nil		$10400 o	still br	N	N	N	N	1	N	N	N	2	N
never	sometime	sometime	sometime	sometime	often	sometime	rarely-n	rarely-n	rarely-n	rarely-n	no	< once a	< once a	once to	once to	very goo	no	rarely-n	rarely-n	somewhat	somewhat	very-oft	20-35	incomple	nil	unplan-w	$10400 o	still br	N	2	2	1	2	2	2	1	1	2
never	never	rarely-n	sometime	rarely-n	often	rarely-n	often	rarely-n	sometime	rarely-n	no	< once a	< once a	once to	once to	fairly g	no	sometime	rarely-n	somewhat	not true	not true	20-35	complete	nil	unplan-w	$10400 o	not at a	2	1	N	N	2	N	1	1	2	1
rarely	never	sometime	sometime	rarely-n	often	rarely-n	rarely-n	rarely-n	sometime	rarely-n	no	once to	< once a	three+ p	once to	fairly g	once or	rarely-n	rarely-n	very-oft	very-oft	not true	20-35	post hig	>0 - .5	plan-wan	$10400 o	4-6 mont	N	N	N	N	2	N	N	N	2	N
rarely	never	rarely-n	sometime	rarely-n	often	rarely-n	rarely-n	rarely-n	rarely-n	rarely-n	no	< once a	< once a	< once a	three+ p	fairly g	< once w	rarely-n	rarely-n	somewhat	somewhat	somewhat	20-35	complete	>0 - .5	plan-wan	$10400 o	7 wks to	2	2	1	4	N	2	1	4	N	2
never	sometime	sometime	sometime	rarely-n	often	rarely-n	sometime	rarely-n	rarely-n	rarely-n	no	< once a	< once a	three+ p	three+ p	fairly b	no	rarely-n	rarely-n	somewhat	somewhat	somewhat	20-35	complete	nil		$10400 o	3 wks to	2	1	1	2	N	2	2	2	1	2
rarely	sometime	rarely-n	sometime	sometime	sometime	rarely-n	rarely-n	rarely-n	rarely-n	rarely-n	no	< once a	three+ p	< once a	once to	fairly g	no	rarely-n	rarely-n	somewhat	not true	not true	13-19	complete	nil	unsure	$10400 o	4-6 mont	N	N	N	1	1	N	N	1	1	1
never	never	rarely-n	rarely-n	often	often	rarely-n	sometime	rarely-n	sometime	rarely-n	yes	< once a	< once a	once to	three+ p	fairly b	no	sometime	rarely-n	very-oft	very-oft	very-oft	13-19	complete	nil	unsure	$10399 o	7 wks to	1	N	N	N	N	N	N	N	N	N
rarely	never	rarely-n	sometime	rarely-n	sometime	sometime	sometime	sometime	often	sometime	no	< once a	< once a	< once a	< once a	fairly g	no	rarely-n	rarely-n	somewhat	not true	not true	20-35	complete	>0 - .5	plan-wan	$10399 o	7 wks to	1	2	1	N	4	1	1	N	4	1
rarely	never	sometime	sometime	sometime	often	rarely-n	sometime	rarely-n	rarely-n	rarely-n	no							rarely-n	rarely-n				20-35	complete	nil	plan-wan	$10399 o	not at a	N	N	N	1	4	N	N	1	2	N
rarely	never	rarely-n	sometime	sometime	rarely-n	rarely-n	sometime	rarely-n	rarely-n	rarely-n	no	< once a	< once a	once to	once to	fairly g	no	rarely-n	rarely-n	somewhat	not true	not true	13-19	complete	nil	unsure	$10399 o	3 wks to	N	N	N	N	N	1	N	N	1	N
never	never	rarely-n	rarely-n	rarely-n	sometime	rarely-n	sometime	rarely-n	sometime	rarely-n	yes	< once a	< once a	< once a	< once a	very goo	no	sometime	rarely-n	not true	not true	not true	13-19	incomple	nil	unplan-w		not at a	N	N	N	1	2	N	N	N	2	N
rarely	never	rarely-n	rarely-n	rarely-n	often	rarely-n	rarely-n	rarely-n	rarely-n	rarely-n	no							rarely-n	rarely-n				20-35	complete	>0 - .5	plan-wan	$10399 o	not at a	N	2	N	N	2	1	1	N	4	N
few time	sometime	rarely-n	sometime	rarely-n	often	sometime	sometime	sometime	rarely-n	rarely-n	no	once to	< once a	once to	< once a	fairly g	no	rarely-n	rarely-n	not true	somewhat	not true	20-35	incomple	>0 - .5	unplan-w	$10400 o	not at a	1	1	1	N	2	1	1	N	2	1
rarely	often	rarely-n	sometime	rarely-n	often	rarely-n	rarely-n	rarely-n	rarely-n	rarely-n	no	once to	< once a	< once a	once to	very goo	no	rarely-n	rarely-n	not true	not true	not true	13-19	complete	nil	unplan-w	$10399 o	2 wks or	2	2	2	2	1	1	1	N	2	2
rarely	never	sometime	sometime	often	sometime	rarely-n	sometime	rarely-n	sometime	rarely-n	yes	< once a	once to	< once a	< once a	fairly g	no	rarely-n	rarely-n	not true	not true	somewhat	20-35	incomple	>0 - .5	plan-wan	$10400 o	7 wks to	N	N	N	N	1	N	N	N	1	N
rarely	sometime	rarely-n	often	rarely-n	often	rarely-n	often	rarely-n	rarely-n	often	yes	< once a	once to	once to	once to	fairly g	no	often	often	somewhat	very-oft	somewhat	20-35	complete	>0 - .5	plan-wan	$10400 o	still br	N	N	N	1	1	N	N	1	2	1
few time	sometime	rarely-n	often	rarely-n	often	rarely-n	sometime	rarely-n	rarely-n	rarely-n	no	three+ p	< once a	three+ p	three+ p	very bad	three+ p	sometime	sometime	very-oft	very-oft	not true	20-35	post hig	>0 - .5	unsure	$10400 o	still br	N	N	N	1	2	N	N	1	2	N
few time	never	sometime	sometime	rarely-n	rarely-n	sometime	sometime	rarely-n	sometime	rarely-n	no	three+ p	< once a	< once a	three+ p	fairly g	< once w	sometime	rarely-n	somewhat	somewhat	somewhat	20-35	complete	nil	plan-wan	$10400 o	2 wks or	N	N	N	N	1	N	N	N	1	N
rarely	never	rarely-n	rarely-n	rarely-n		rarely-n	sometime	rarely-n	rarely-n	rarely-n	yes							rarely-n	rarely-n				20-35	complete	nil	plan-wan	$10400 o	not at a	N	N	N	1	N	N	N	N	2	N
rarely	never	rarely-n	sometime	rarely-n	sometime	rarely-n	sometime	rarely-n	rarely-n	rarely-n	no	three+ p	< once a	once to	three+ p	fairly g	< once w	rarely-n	sometime	somewhat	somewhat	not true	20-35	incomple	nil	plan-wan	$10399 o	4-6 mont	N	N	N	1	2	N	N	N	2	N
rarely	never	sometime	sometime	rarely-n	often	rarely-n	sometime	rarely-n	sometime	sometime	no	once to	< once a	three+ p	three+ p	fairly b	< once w	rarely-n	rarely-n	very-oft	very-oft	somewhat	20-35	complete	>0 - .5	plan-wan	$10399 o	still br	N	N	N	N	1	N	N	1	2	N
rarely	never	often	often	rarely-n	often	often	rarely-n	rarely-n	often	rarely-n	no							rarely-n	rarely-n				20-35	incomple	nil	plan-wan	$10399 o	not at a	2	2	2	2	2	5	1	1	2	2
never	never	rarely-n	rarely-n	often	often	rarely-n	rarely-n	rarely-n	sometime	rarely-n	no	< once a	< once a	once to	< once a	fairly g	once or	often	rarely-n	very-oft	not true	not true	20-35	incomple	nil	unsure	$10399 o	still br	N	N	N	N	1	N	N	N	1	N
almost e	never	sometime	sometime	sometime	often	rarely-n	rarely-n	rarely-n	rarely-n	rarely-n	no	< once a	< once a	three+ p	three+ p	fairly b	no	rarely-n	rarely-n	somewhat	somewhat	not true	20-35	complete	nil	unsure	$10400 o	2 wks or	N	1	1	N	2	1	1	N	2	1
rarely	sometime	rarely-n	sometime	sometime	often	rarely-n	rarely-n	sometime	rarely-n	sometime	no	once to	< once a	< once a	< once a	fairly g	no	rarely-n	rarely-n	not true	not true	not true	20-35	incomple	nil	plan-wan	$10399 o	2 wks or	N	N	N	N	2	N	N	2	1	N
rarely	never	sometime	sometime	sometime	often	sometime	sometime	sometime	sometime	rarely-n	yes	< once a	< once a	< once a	< once a	fairly g	no	sometime	sometime	not true	not true	not true	20-35	complete	nil	plan-wan	$10399 o	7 wks to	2	1	1	4	2	1	1	4	2	2
rarely	never	sometime	sometime	rarely-n	often	rarely-n	sometime	rarely-n	rarely-n	rarely-n	no							sometime	sometime				20-35	post hig	nil	plan-wan	$10400 o	3 wks to	N	N	N	1	2	N	N	N	1	N
almost e	sometime	rarely-n	sometime	rarely-n	often	rarely-n	rarely-n	rarely-n	sometime	sometime	no							rarely-n	often				20-35	post hig	>0 - .5	plan-wan	$10400 o	still br	N	N	N	1	2	N	N	N	4	N
rarely	never	sometime	sometime	rarely-n	sometime	rarely-n	sometime	rarely-n	rarely-n	rarely-n	no	< once a	< once a	< once a	< once a	fairly g	no	rarely-n	rarely-n	not true	somewhat	somewhat	20-35	incomple	nil	plan-wan	$10400 o	still br	N	N	N	2	1	N	N	1	N	N
few time	sometime	rarely-n	rarely-n	rarely-n	often	rarely-n	rarely-n	sometime	sometime	rarely-n	no							rarely-n	rarely-n				13-19	complete	nil	plan-wan	$10399 o	not at a	N	N	N	1	1	N	N	2	2	N
few time	often	often	sometime	sometime	often	sometime	sometime	rarely-n	rarely-n	rarely-n	no							sometime	sometime				20-35	complete	nil	plan-wan	$10399 o	not at a	1	1	1	1	1	1	1	1	1	1
rarely	never	rarely-n	sometime	sometime	sometime	sometime	sometime	rarely-n	rarely-n	sometime	yes							rarely-n	rarely-n				20-35	complete	>0 - .5	plan-wan	$10400 o	4-6 mont	N	N	N	N	2	N	N	1	2	N
never	never	rarely-n	sometime	rarely-n	often	rarely-n	sometime	sometime	rarely-n	rarely-n	no	< once a	< once a	< once a	once to	fairly g	no	rarely-n	rarely-n	somewhat	not true	not true	20-35	complete	nil	plan-wan	$10399 o	3 wks to	N	N	N	1	4	N	N	2	4	N
almost e	sometime	rarely-n	rarely-n	rarely-n	often	rarely-n	rarely-n	rarely-n	rarely-n	rarely-n	no	three+ p	< once a	three+ p	< once a	fairly g	no	rarely-n	rarely-n	not true	somewhat	not true	13-19	incomple	>.5 - 1	unplan-w	$10400 o	3 wks to	3	1	1	N	2	1	2	N	1	1
rarely	sometime	sometime	often	sometime	often	sometime	often	often	rarely-n	often	no							rarely-n	often				20-35	post hig	nil	plan-wan	$10400 o	4-6 mont	N	2	1	N	N	1	1	N	2	2
few time	never	rarely-n	sometime	rarely-n	often	sometime	sometime	rarely-n	sometime	rarely-n	no							rarely-n	sometime				20-35	complete	>0 - .5	unsure	$10400 o	still br	N	N	N	1	1	N	N	2	1	N
never	sometime	rarely-n	rarely-n	sometime	often	rarely-n	sometime	rarely-n	rarely-n	rarely-n	no	< once a	< once a	once to	< once a	fairly g	no	rarely-n	rarely-n	not true	not true	not true	20-35	post hig	>0 - .5	plan-wan	$10400 o	still br	N	N	N	1	2	N	N	1	2	N
rarely	never	sometime	sometime	often	sometime	rarely-n	rarely-n	rarely-n	rarely-n	rarely-n	no	< once a	< once a	< once a	once to	fairly g	once or	rarely-n	rarely-n	somewhat	somewhat	not true	20-35	complete	nil	unsure	$10400 o	still br	N	N	N	1	N	N	N	1	N	N
rarely	never	rarely-n	sometime	rarely-n	often	rarely-n	rarely-n	rarely-n	sometime	rarely-n	no	< once a	< once a	three+ p	three+ p	fairly b	once or	sometime	rarely-n	somewhat	very-oft	somewhat	20-35	complete	nil	plan-wan	$10400 o	3 wks to	1	2	2	2	N	2	2	7	2	2
rarely	sometime	rarely-n	often	rarely-n	often	sometime	often	rarely-n	sometime	sometime	no	< once a	< once a	< once a	< once a	very goo	no	sometime	sometime	not true	not true	not true	20-35	complete	nil		$10400 o	still br	N	1	1	1	1	1	1	2	2	N
few time	sometime	rarely-n	sometime	often	often	sometime	sometime	sometime	sometime	sometime	no	three+ p	< once a	three+ p	three+ p	fairly b	< once w	rarely-n	rarely-n	not true	somewhat	not true	20-35	post hig	>0 - .5	plan-wan	$10400 o	4-6 mont	1	1	1	N	7	2	1	N	4	1
few time	sometime	sometime	sometime	rarely-n	sometime	sometime	sometime	sometime	rarely-n	sometime	yes	< once a	once to	< once a	once to	fairly b	< once w	sometime	rarely-n	somewhat	not true	not true	13-19	complete	>0 - .5	unplan-w	$10400 o	7 wks to	N	N	N	1	1	N	N	1	1	N
	never	sometime	sometime	sometime	sometime	rarely-n	sometime	rarely-n	sometime	rarely-n	no	three+ p	three+ p	three+ p	three+ p	fairly b	once or	rarely-n	rarely-n	very-oft	very-oft	very-oft	20-35	post hig	>.5 - 1	plan-wan	$10400 o	still br	1	1	1	1	1	2	1	2	2	1
few time	never	rarely-n	rarely-n	rarely-n	often	rarely-n	rarely-n	rarely-n	rarely-n	rarely-n	no	once to	< once a	< once a	< once a	fairly g	no	sometime	rarely-n	very-oft	not true	not true	20-35	complete	nil	unsure	$10400 o	2 wks or	N	1	1	2	1	3	N	1	1	1
rarely	never	rarely-n	sometime	often	sometime	rarely-n	rarely-n	rarely-n	rarely-n	rarely-n	no		< once a	< once a	< once a	fairly g	< once w	rarely-n	rarely-n	not true	somewhat	not true	20-35	complete	>.5 - 1	unsure	$10399 o	still br	1	2	1	N	2	1	1	N	2	1
never	never	rarely-n	rarely-n	rarely-n	often	rarely-n	sometime	rarely-n	rarely-n	rarely-n	no	< once a	< once a	< once a	< once a	very goo	no	rarely-n	rarely-n	not true	not true	not true	20-35	post hig	nil	unplan-w	$10400 o	7 wks to	N	1	1	N	2	1	N	N	2	N
rarely	sometime	rarely-n	sometime	rarely-n	sometime	sometime	sometime	rarely-n	sometime	sometime	no							rarely-n	rarely-n				20-35	complete	>0 - .5	unsure	$10400 o	4-6 mont	2	1	1	1	2	1	1	4	2	1
rarely	never	sometime	sometime	rarely-n	sometime	sometime	rarely-n	rarely-n	rarely-n	rarely-n	no	once to	< once a	once to	once to	fairly b	no	rarely-n	rarely-n	somewhat	somewhat	not true	20-35	complete	nil	plan-wan	$10400 o	still br	N	N	N	N	1	N	N	1	1	N
few time	never	rarely-n	rarely-n	sometime	often	rarely-n	rarely-n	rarely-n	rarely-n	rarely-n	yes	< once a		< once a	once to	fairly g	< once w	sometime	rarely-n	not true	somewhat	not true	20-35	post hig	>0 - .5	unsure	$10399 o	3 wks to	N	1	1	N	4	N	N	N	2	N
rarely	sometime	sometime	sometime	sometime	often	rarely-n	sometime	sometime	rarely-n	rarely-n	no	< once a	< once a	< once a	three+ p	fairly b	< once w	sometime	rarely-n	very-oft	very-oft	somewhat	20-35	complete	>0 - .5	unsure	$10399 o	2 wks or	1	1	1	2	N	1	1	2	N	2
never	never	rarely-n	rarely-n	rarely-n	rarely-n	rarely-n	rarely-n	rarely-n	rarely-n	rarely-n	no							rarely-n	rarely-n				20-35	complete	nil	plan-wan	$10399 o	not at a	N	N	N	1	2	N	N	1	2	N
rarely	sometime	sometime	rarely-n	sometime	often	rarely-n	rarely-n	sometime	rarely-n	rarely-n	no	< once a	< once a	< once a	< once a	fairly g	no	rarely-n	rarely-n	not true	not true	not true	20-35	complete	nil	plan-wan	$10399 o	still br	N	N	N	N	1	N	N	N	1	N
rarely	sometime	rarely-n	sometime	sometime	often	rarely-n	rarely-n	often	sometime	sometime	yes	once to	< once a	once to	three+ p	fairly g	< once w	rarely-n	rarely-n	somewhat	somewhat	not true	20-35	incomple	nil	plan-wan	$10400 o	still br	N	N	N	1	N	N	N	2	N	N
almost e	never	rarely-n	rarely-n	rarely-n	sometime	rarely-n	sometime	rarely-n	sometime	rarely-n	yes	three+ p	< once a	three+ p	three+ p	fairly b	< once w	rarely-n	rarely-n	somewhat	very-oft	somewhat	20-35	complete	nil	unplan-w	$10399 o		N	N	N	2	2	N	N	1	2	N
never	never	rarely-n	rarely-n	sometime	often	rarely-n	rarely-n	rarely-n	rarely-n	rarely-n	no	three+ p	< once a	< once a	three+ p	very goo	no	rarely-n	rarely-n	somewhat	not true		20-35	post hig	>.5 - 1	plan-wan	$10399 o	still br	N	N	N	N	1	N	N	N	1	N
few time	never	sometime	sometime	sometime	often	rarely-n	sometime	rarely-n	rarely-n	rarely-n	yes							rarely-n	rarely-n				20-35	complete	>0 - .5	plan-wan	$10400 o	7 wks to	N	N	N	1	4	N	N	2	2	N
rarely	never	rarely-n	sometime	sometime	often	rarely-n	sometime	rarely-n	rarely-n	rarely-n	no	< once a	< once a	once to	once to	fairly g	no	rarely-n	rarely-n	somewhat	not true	not true	20-35	complete	nil	unplan-w	$10400 o	7 wks to	N	N	N	N	2	N	N	N	2	N
rarely	sometime	rarely-n	rarely-n	rarely-n	rarely-n	rarely-n	rarely-n	rarely-n	rarely-n	rarely-n	no	< once a	< once a	< once a	< once a	very goo	no	sometime	rarely-n	not true	not true	not true	20-35	post hig	>0 - .5	plan-wan	$10400 o	7 wks to	N	1	N	4	N	1	1	2	1	N
rarely	never	rarely-n	rarely-n	rarely-n	often	rarely-n	sometime	sometime	rarely-n	rarely-n	no	< once a	once to	once to	three+ p	fairly g	no	sometime	rarely-n	somewhat	somewhat	not true	20-35	post hig	nil	plan-wan	$10400 o	still br	N	N	N	N	2	N	N	N	2	N
rarely	never	rarely-n	sometime	rarely-n	often	rarely-n	sometime	rarely-n	sometime	sometime	yes							often	often				20-35	incomple	nil	unplan-w	$10400 o	7 wks to	3	1	1	N	4	1	N	N	4	N
rarely	never	sometime	rarely-n	sometime	often	rarely-n	sometime	rarely-n	rarely-n	rarely-n	yes	< once a	< once a	once to	three+ p	fairly g	no	rarely-n	rarely-n	somewhat	somewhat	not true	13-19	incomple	nil	unplan-w	$10399 o	not at a	1	1	N	N	1	1	1	N	2	1
rarely	sometime	rarely-n	sometime	rarely-n	often	rarely-n	rarely-n	rarely-n	rarely-n	rarely-n	no	three+ p	< once a	once to	< once a	fairly g	no	rarely-n	sometime	not true	not true	not true	13-19	complete	nil	unsure	$10400 o	3 wks to	N	1	1	N	2	2	2	4	N	1
rarely	never	rarely-n	rarely-n	rarely-n	sometime	rarely-n	rarely-n	rarely-n	rarely-n	rarely-n	no	< once a	< once a	< once a	< once a	very goo	no	rarely-n	rarely-n	not true	not true	not true	20-35	post hig	nil	unsure	$10400 o	2 wks or	N	N	N	1	1	N	N	1	N	N
rarely	never	rarely-n	rarely-n	sometime	sometime	often	rarely-n	sometime	often	rarely-n	no	< once a	< once a	< once a	< once a	fairly g	no	rarely-n	rarely-n	not true			20-35	complete	nil	plan-wan	$10400 o	not at a	1	1	1	4	2	1	1	2	2	1
rarely	never	rarely-n	sometime	sometime	often	sometime	rarely-n	rarely-n	sometime	rarely-n	no	< once a	< once a	< once a	once to	very goo	no	sometime	rarely-n	somewhat	not true	not true	20-35	complete	nil	plan-wan	$10400 o	2 wks or	N	N	N	1	2	N	N	2	2	N
rarely	never	rarely-n	rarely-n	rarely-n	sometime	rarely-n	rarely-n	rarely-n	rarely-n	rarely-n	no	< once a	< once a	< once a	< once a	very goo	no	rarely-n	rarely-n	not true	not true	not true	20-35	complete	nil	unsure		not at a	1	1	1	N	2	1	1	N	2	1
never	never	rarely-n	rarely-n	rarely-n	often	rarely-n	rarely-n	rarely-n	often	rarely-n	no	once to	< once a	once to	three+ p	fairly b	once or	rarely-n	rarely-n	somewhat	very-oft	not true	20-35	complete	nil	plan-wan		still br	1	1	1	N	2	1	1	N	2	N
rarely	sometime	sometime	sometime	sometime	often	rarely-n	sometime	sometime	sometime	rarely-n	yes	once to	< once a	once to	three+ p	fairly g	< once w	sometime	rarely-n	very-oft	very-oft	somewhat	13-19	incomple	nil	unsure	$10400 o	3 wks to	1	2	2	1	1	3	3	4	2	1
never	never	rarely-n	rarely-n	rarely-n	often	rarely-n	rarely-n	rarely-n	rarely-n	rarely-n	no	three+ p	< once a	once to	< once a	very goo	no	rarely-n	rarely-n	not true	not true	not true	20-35	complete	nil	unplan-w	$10400 o	still br	N	N	N	N	1	N	N	1	1	N
rarely	never	rarely-n	rarely-n	rarely-n	often	rarely-n	rarely-n	rarely-n	rarely-n	rarely-n	no	three+ p	< once a	once to	three+ p	fairly b	once or	rarely-n	rarely-n	somewhat	somewhat	not true	20-35	incomple	>0 - .5		$10400 o	still br	1	N	N	4	N	N	N	1	1	N
few time	never	rarely-n	sometime	rarely-n	often	rarely-n	sometime	rarely-n	rarely-n	often	no	< once a	< once a	once to	once to	fairly g	no	sometime	often	very-oft	very-oft	not true	20-35	complete	nil	plan-wan	$10400 o	still br	N	N	N	2	N	N	N	2	1	N
rarely	never	rarely-n	sometime	rarely-n	often	rarely-n	sometime	rarely-n	rarely-n	rarely-n	no	< once a	< once a	< once a	once to	fairly g	no	rarely-n	rarely-n	somewhat	somewhat	not true	20-35	incomple	nil		$10400 o	7 wks to	N	N	N	1	1	N	N	1	1	N
almost e	never	rarely-n	sometime	rarely-n	often	rarely-n	rarely-n	rarely-n	rarely-n	rarely-n	no	< once a	< once a	< once a	three+ p	fairly g	no	rarely-n	rarely-n	not true	not true	not true	20-35	post hig	nil	plan-wan	$10399 o	still br	N	N	N	N	2	N	N	N	2	N
almost e	never	rarely-n	sometime	rarely-n	often	rarely-n	sometime	rarely-n	rarely-n	rarely-n	no	once to	< once a	three+ p	once to	fairly g	< once w	sometime	rarely-n	somewhat	not true	not true	20-35	complete	nil	plan-wan	$10400 o	3 wks to	N	N	N	4	N	N	N	2	1	N
never	sometime	rarely-n	sometime	rarely-n	sometime	sometime	rarely-n	rarely-n	rarely-n	rarely-n	no	< once a	< once a	< once a	< once a	very goo	no	sometime	rarely-n	not true	not true	not true	35+	incomple	nil	unplan-w	$10400 o	not at a	N	2	2	N	4	1	2	1	4	2
rarely	often	rarely-n	sometime	sometime	sometime	often	often	sometime	sometime	rarely-n	yes	< once a	< once a	< once a	< once a	fairly g	no	sometime	rarely-n	somewhat	not true	somewhat	20-35	complete	nil	unsure		7 wks to	1	3	1	4	1	1	1	2	2	3
rarely	never	rarely-n	rarely-n	sometime	often	rarely-n	rarely-n	rarely-n	sometime	rarely-n	no	once to	< once a	< once a	once to	fairly g	no	rarely-n	rarely-n	not true	not true	not true	35+	post hig	>.5 - 1	unsure	$10400 o	still br	N	N	N	1	2	N	N	2	1	N
few time	never	rarely-n	sometime	rarely-n	often	rarely-n	sometime	rarely-n	rarely-n	sometime	no							sometime	rarely-n				13-19	complete	nil	unplan-w	$10400 o	7 wks to	N	N	N	2	1	N	N	1	2	N
never	sometime	sometime	sometime	sometime	often	sometime	rarely-n	sometime	rarely-n	rarely-n	no	once to	< once a	three+ p	once to	fairly g	< once w	sometime	rarely-n	very-oft	very-oft	not true	13-19	incomple	>0 - .5	plan-wan	$10399 o	2 wks or	N	N	N	2	1	1	N	N	1	1
rarely	never	rarely-n	sometime	rarely-n	often	rarely-n	sometime	rarely-n	rarely-n	rarely-n	no	< once a	< once a	< once a	once to	very goo	no	rarely-n	rarely-n	not true	not true	not true	20-35	incomple	nil	unsure	$10399 o	still br	N	N	N	1	1	N	N	N	2	N
rarely	never	often	sometime	often	often	rarely-n	rarely-n	rarely-n	rarely-n	rarely-n	no	< once a	< once a	three+ p	< once a	fairly b	once or	rarely-n	rarely-n	not true	very-oft	not true	13-19	complete	nil	unsure	$10399 o	not at a	2	N	N	N	2	N	1	2	2	2
few time	sometime	sometime	rarely-n	rarely-n	sometime	rarely-n	sometime	rarely-n	sometime	sometime	yes	< once a	< once a	three+ p	three+ p	very bad	< once w	rarely-n	rarely-n	somewhat	very-oft	not true	13-19	complete	nil	unsure	$10399 o	3 wks to	N	N	N	N	4	N	N	N	2	N
rarely	never	rarely-n	sometime	rarely-n	often	sometime	rarely-n	rarely-n	sometime	rarely-n	no	< once a	< once a	< once a	< once a	very goo	no	rarely-n	rarely-n	not true	not true	not true	20-35	complete	>0 - .5	unplan-w	$10400 o	still br	1	1	1	2	1	1	1	2	2	1
rarely	never	rarely-n	rarely-n	rarely-n	often	rarely-n	sometime	rarely-n	rarely-n	rarely-n	no							rarely-n	rarely-n				20-35	post hig	>1 per d	plan-wan	$10399 o	7 wks to	2	2	2	2	4	2	1	4	2	1
few time	never	rarely-n	sometime	rarely-n	often	rarely-n	rarely-n	rarely-n	rarely-n	often	no							rarely-n	often				13-19	complete	nil	plan-wan	$10399 o	7 wks to	N	N	N	1	1	N	N	N	2	N
rarely	sometime	rarely-n	sometime	sometime	often	rarely-n	rarely-n	rarely-n	rarely-n	rarely-n	no	< once a	once to	< once a	three+ p	fairly g	no	rarely-n	rarely-n	not true	not true	not true	20-35	incomple	nil	unplan-w		2 wks or	1	2	1	N	N	1	1	N	N	3
rarely	never	sometime	rarely-n	sometime	sometime	sometime	rarely-n	sometime	rarely-n	rarely-n	yes							rarely-n	rarely-n				20-35	complete	nil	unsure	$10400 o	2 wks or	N	1	1	4	N	1	N	2	2	1
rarely	never	rarely-n	rarely-n	sometime	often	rarely-n	rarely-n	rarely-n	sometime	rarely-n	yes	< once a	< once a	< once a	three+ p	very goo	no	often	rarely-n	somewhat	not true	not true	13-19	complete	nil	unsure		3 wks to	2	1	1	N	2	N	N	N	2	1
never	never	rarely-n	rarely-n	rarely-n	sometime	rarely-n	rarely-n	rarely-n	rarely-n	rarely-n	no	once to	< once a	once to	once to	fairly b	no	rarely-n	rarely-n	somewhat	somewhat	not true	20-35	incomple	nil	plan-wan	$10400 o	4-6 mont	N	N	N	4	N	N	N	2	2	N
rarely	never	rarely-n	sometime	rarely-n	sometime	sometime	rarely-n	rarely-n	rarely-n	rarely-n	no	< once a	< once a	once to	once to	fairly b	no	rarely-n	rarely-n	not true	not true	not true	20-35	complete	nil	unplan-w	$10399 o	7 wks to	N	N	N	2	1	N	N	1	1	N
never	never	sometime	sometime	sometime	sometime	rarely-n	rarely-n	rarely-n	sometime	rarely-n	no	< once a	three+ p	three+ p	three+ p	very bad	no	rarely-n	rarely-n	very-oft	very-oft	very-oft	20-35	post hig	nil	plan-wan	$10399 o	still br	N	N	N	2	N	N	N	2	1	N
never	never	rarely-n	rarely-n	rarely-n	sometime	sometime	rarely-n	rarely-n	sometime	rarely-n	no	< once a	< once a	< once a	< once a	fairly g	no	rarely-n	rarely-n	somewhat	very-oft	not true	20-35	post hig	nil	plan-wan	$10400 o	not at a	N	N	N	2	1	N	N	2	2	N
never	never	rarely-n	sometime	sometime	often	rarely-n	rarely-n	rarely-n	often	rarely-n	yes							sometime	rarely-n	not true	not true	not true	20-35	complete	>0 - .5	plan-wan	$10400 o	3 wks to	N	N	N	1	N	N	N	2	1	N
never	never	rarely-n	rarely-n	often	sometime	rarely-n	rarely-n	rarely-n	sometime	rarely-n	no	< once a	< once a	< once a	< once a	fairly g	no	rarely-n	rarely-n	somewhat	somewhat	not true	20-35	complete	nil	plan-wan	$10400 o	3 wks to	1	1	1	2	1	1	1	2	1	N
rarely	never	rarely-n	rarely-n	rarely-n	often	rarely-n	rarely-n	rarely-n	rarely-n	rarely-n	no	once to	< once a	once to	< once a	fairly g	no	rarely-n	rarely-n	not true	not true	not true	20-35	complete	nil	plan-wan	$10400 o	4-6 mont	N	N	N	N	2	N	N	N	2	N
never	never	rarely-n	rarely-n	rarely-n	sometime	rarely-n	rarely-n	rarely-n	rarely-n	rarely-n	no	< once a	< once a	once to	three+ p	fairly b	once or	rarely-n	rarely-n	very-oft	somewhat	somewhat	13-19	complete	nil	unsure	$10400 o	not at a	1	1	1	1	N	1	1	1	2	1
never	never	rarely-n	sometime	rarely-n	often	rarely-n	sometime	sometime	rarely-n	rarely-n	no	< once a	< once a	< once a	< once a	fairly g	no	sometime	rarely-n	somewhat	not true	not true	20-35	complete	nil	unplan-w	$10400 o	still br	N	N	N	N	1	1	N	2	2	N
rarely	never	rarely-n		rarely-n	often	rarely-n	sometime	rarely-n	rarely-n	sometime	no	once to	< once a	< once a	three+ p	fairly g	< once w	often	sometime	somewhat	not true	somewhat	20-35	complete	nil	unplan-w	$10400 o	still br	2	1	1	2	2	1	1	1	2	2
almost e	never	rarely-n	rarely-n	rarely-n	often	rarely-n	rarely-n	rarely-n	rarely-n	rarely-n	no	< once a	< once a	three+ p	three+ p	fairly g	once or	often	rarely-n	very-oft	somewhat	not true	13-19	incomple	nil	unsure	$10400 o	3 wks to	3	3	5	N	7	3	5	N	7	2
rarely	often	rarely-n	rarely-n	sometime	sometime	rarely-n	rarely-n	rarely-n	rarely-n	rarely-n	no	once to	< once a	< once a	< once a	fairly g	no	sometime	rarely-n	not true	somewhat	not true	20-35	incomple	nil	plan-wan	$10399 o	4-6 mont	N	N	N	2	1	N	N	1	2	N
rarely	never	rarely-n	rarely-n	sometime	often	rarely-n	sometime	sometime	rarely-n	rarely-n	no	< once a	< once a	< once a	< once a	very goo	< once w	rarely-n	rarely-n	not true	not true	not true	20-35	complete	nil	plan-wan	$10400 o	not at a	N	N	N	1	2	N	N	2	2	N
never	never	sometime	sometime	sometime	often	rarely-n	sometime	sometime	rarely-n	rarely-n	no	< once a	< once a	< once a	once to	fairly g	no	rarely-n	rarely-n	somewhat	somewhat	not true	20-35	incomple	nil	unsure	$10399 o	3 wks to	N	N	N	2	1	N	N	1	2	N
never	never	rarely-n	rarely-n	rarely-n	often	rarely-n	rarely-n	rarely-n	rarely-n	rarely-n	no	< once a	< once a	< once a	once to	fairly g	< once w	sometime	rarely-n	not true	not true	not true	20-35	complete	>.5 - 1		$10400 o	still br	N	N	N	4	N	N	N	4	N	N
never	never	rarely-n	sometime	often	sometime	rarely-n	rarely-n	rarely-n	rarely-n	rarely-n	no							rarely-n	rarely-n				20-35	complete	nil	plan-wan		still br	3	1	1	N	2	2	1	N	4	2
never	never	rarely-n	sometime	sometime	often	rarely-n	sometime	sometime	rarely-n	rarely-n	no	once to	< once a	< once a	< once a	fairly g	no	rarely-n	rarely-n	somewhat	not true	not true	20-35	post hig	nil	plan-wan	$10399 o	3 wks to	N	N	N	2	N	N	N	2	N	N
rarely	never	rarely-n	rarely-n	sometime	sometime	sometime	sometime	rarely-n	sometime	rarely-n	no	< once a	< once a	< once a	once to	fairly g	< once w	rarely-n	rarely-n	somewhat	somewhat	not true	20-35	complete	nil	plan-wan	$10400 o	still br	N	N	N	N	1	N	N	N	1	N
rarely	never	rarely-n	sometime	sometime	often	rarely-n	rarely-n	rarely-n	rarely-n	rarely-n	no	three+ p	< once a	three+ p	three+ p	fairly g	no	rarely-n	rarely-n	very-oft	somewhat	not true	20-35	complete	>0 - .5	unplan-w	$10400 o	3 wks to	1	1	1	2	2	1	N	N	2	1
never	never	rarely-n	rarely-n	rarely-n	often	rarely-n	rarely-n	rarely-n	rarely-n	rarely-n	no	< once a	< once a	< once a	< once a	very goo	no	rarely-n	rarely-n	not true	not true	not true	20-35	complete	nil	plan-wan	$10400 o	still br	N	N	N	N	2	N	N	1	2	N
almost e	never	sometime	sometime	rarely-n	often	sometime	rarely-n	rarely-n	sometime	rarely-n	no	< once a	< once a	once to	once to	fairly b	< once w	rarely-n	rarely-n	very-oft	very-oft	not true	13-19	complete	nil	unplan-w	$10399 o	2 wks or	3	1	2	N	N	1	2	1	1	3
rarely	never	rarely-n	sometime	rarely-n	often	rarely-n	rarely-n	rarely-n	rarely-n	rarely-n	no	three+ p	once to	three+ p	once to	fairly b	< once w	rarely-n	rarely-n	somewhat	not true	not true	20-35	complete	>0 - .5		$10400 o	still br	N	N	N	1	2	N	N	N	1	N
never	never	sometime	rarely-n	rarely-n	often	rarely-n	rarely-n	rarely-n	sometime	sometime	no							sometime	rarely-n				20-35	complete	>.5 - 1	unplan-w	$10399 o	not at a	N	2	1	N	1	3	2	4	1	2
rarely	never	rarely-n	rarely-n	rarely-n	often	rarely-n	rarely-n	sometime	sometime	rarely-n	no	once to	< once a	once to	once to	fairly g	no	rarely-n	rarely-n	somewhat	not true	not true	20-35	complete	>.5 - 1	plan-wan	$10399 o	2 wks or	N	1	1	2	N	1	1	2	1	N
rarely	sometime	sometime	sometime	sometime	often	rarely-n	sometime	rarely-n	rarely-n	often	no	< once a	< once a	three+ p	three+ p	fairly b	< once w	sometime	sometime	somewhat	very-oft	not true	20-35	complete	>0 - .5	plan-wan	$10399 o	not at a	1	2	1	2	2	2	1	2	4	1
rarely	never	sometime	sometime	sometime	sometime	rarely-n	sometime	sometime	sometime	rarely-n	no	once to	< once a	once to	three+ p	fairly g	no	rarely-n	rarely-n	very-oft	not true	not true	35+	incomple	>0 - .5	plan-wan	$10400 o	7 wks to	N	N	N	N	4	1	1	N	4	N
rarely	sometime	rarely-n	rarely-n	rarely-n	often	rarely-n	sometime	rarely-n	rarely-n	rarely-n	no	once to	< once a	once to	< once a	fairly g	no	rarely-n	rarely-n	somewhat	somewhat	not true	20-35	incomple	nil	unplan-w	$10400 o	4-6 mont	N	N	N	N	4	N	N	N	4	N
rarely	never	rarely-n	sometime	rarely-n	rarely-n	rarely-n	sometime	rarely-n	rarely-n	rarely-n	yes	< once a	< once a	< once a	< once a	fairly g	no	rarely-n	rarely-n	not true	not true	somewhat	20-35	complete	nil	plan-wan	$10400 o	7 wks to	N	2	1	1	2	1	1	1	2	1
rarely	sometime	rarely-n	often	sometime	often	rarely-n	sometime	rarely-n	sometime	rarely-n	no							often	rarely-n				20-35	complete	>0 - .5	plan-wan	$10400 o	not at a	1	N	N	2	4	N	N	2	2	N
never	never	rarely-n	rarely-n	sometime	often	rarely-n	rarely-n	rarely-n	rarely-n	sometime	no	< once a	three+ p	< once a	once to	fairly g	< once w	rarely-n	rarely-n	not true	not true	not true	20-35	complete	nil	unplan-w	$10400 o	still br	1	1	N	N	N	1	1	N	N	N
rarely	never	rarely-n	rarely-n	rarely-n	sometime	rarely-n	sometime	rarely-n	rarely-n	rarely-n	no	three+ p	< once a	once to	< once a	fairly g	no	rarely-n	rarely-n	somewhat	not true	not true	20-35	complete	nil	plan-wan	$10400 o	still br	N	N	N	N	2	N	N	N	2	N
rarely	sometime	rarely-n	rarely-n	rarely-n	sometime	sometime	rarely-n	rarely-n	rarely-n	rarely-n	yes	< once a	< once a	< once a	< once a	fairly g	no	rarely-n	rarely-n	not true	not true	not true	20-35	incomple	>0 - .5	unplan-w	$10400 o	not at a	N	1	1	1	2	1	1	4	4	1
rarely	never	sometime	often	rarely-n	sometime	rarely-n	rarely-n	rarely-n	rarely-n	rarely-n	no	once to	< once a	once to	three+ p	fairly g	< once w	sometime	rarely-n	somewhat	somewhat	not true	20-35	complete	nil	plan-wan	$10400 o	still br	N	N	N	N	4	N	N	N	4	N
few time	never	rarely-n	often	sometime	often	rarely-n	sometime	often	rarely-n	sometime	no	< once a	< once a	< once a	< once a	fairly g	< once w	rarely-n	rarely-n	somewhat	not true	not true	20-35	incomple	nil	plan-wan	$10399 o	still br	N	N	N	N	2	N	N	N	2	N
almost e	never	sometime	sometime	rarely-n	often	rarely-n	sometime	rarely-n	rarely-n	often	no							often	sometime				13-19	incomple	nil	unplan-w	$10399 o	not at a	5	2	3	4	2	5	3	1	1	3
never	never	rarely-n	sometime	rarely-n	often	rarely-n		rarely-n	rarely-n	rarely-n	no							rarely-n	rarely-n				20-35	complete	nil	plan-wan		3 wks to	5	2	2	1	1	5	5	7	1	3
rarely	never	sometime	often	rarely-n	often	rarely-n	rarely-n	rarely-n	rarely-n	rarely-n	no	< once a	< once a	< once a	< once a	fairly g	no	often	sometime	somewhat	somewhat	somewhat	20-35	post hig	nil	unplan-w	$10399 o	still br	N	1	1	1	1	1	1	2	1	N
rarely	sometime	rarely-n	sometime	rarely-n	often	rarely-n	rarely-n	rarely-n	rarely-n	rarely-n	no	< once a	< once a	< once a	once to	fairly g	once or	rarely-n	rarely-n	somewhat	somewhat	not true	20-35	post hig	>0 - .5	unplan-w	$10400 o	still br	N	N	N	1	2	N	N	1	2	N
rarely	sometime	rarely-n	sometime		sometime	rarely-n	sometime	sometime	rarely-n	sometime	no	< once a	< once a	once to	< once a	fairly g	< once w	sometime	sometime	somewhat	somewhat	somewhat	20-35	incomple	nil	plan-wan	$10400 o	not at a	N	N	N	N	1	N	N	1	1	N
never	never	rarely-n	sometime	often	often	rarely-n	sometime	sometime	rarely-n	rarely-n	yes	< once a	< once a	< once a	< once a	fairly g	no	rarely-n	rarely-n	very-oft	not true	not true	20-35	post hig	nil	plan-wan	$10399 o	4-6 mont	N	N	N	N	2	N	N	N	2	N
almost e	never	often	sometime	sometime	sometime	rarely-n	rarely-n	rarely-n	rarely-n	rarely-n	yes							sometime	rarely-n				20-35	incomple	nil	plan-wan	$10400 o	2 wks or	2	1	N	N	N	1	1	7	N	3
never	never	rarely-n	rarely-n	often	often	rarely-n	sometime	sometime	rarely-n	rarely-n	no	< once a	< once a	< once a	< once a	fairly g	no	rarely-n	rarely-n	not true	not true	not true	20-35	complete	>0 - .5	plan-wan	$10400 o	7 wks to	1	N	N	N	4	N	N	N	2	N
rarely	never	sometime	rarely-n	sometime	often	sometime	rarely-n	rarely-n	rarely-n	rarely-n	no							rarely-n	rarely-n				20-35	incomple	nil		$10399 o	still br	2	2	2	4	N	2	2	4	1	2
never	never	rarely-n	rarely-n	rarely-n	often	rarely-n	rarely-n	rarely-n	rarely-n	rarely-n	no	< once a	< once a	< once a	< once a	fairly g	no	rarely-n	rarely-n	not true	not true	not true	20-35	complete	nil	plan-wan	$10400 o	still br	N	N	N	N	2	N	N	N	2	N
almost e	never	rarely-n	rarely-n	rarely-n	sometime	rarely-n	rarely-n	rarely-n	rarely-n	rarely-n	yes	once to	three+ p	once to	once to	very goo	no	rarely-n	rarely-n	not true	not true	not true	20-35	incomple	nil	unsure	$10399 o		N	1	1	N	N	1	1	2	N	2
rarely	never	sometime	sometime	rarely-n	sometime	rarely-n	sometime	rarely-n	rarely-n	rarely-n	yes	< once a	once to	once to	once to	fairly g	no	rarely-n	rarely-n	somewhat	not true	not true	20-35	post hig	nil	plan-wan	$10400 o	still br	1	1	1	N	1	1	1	N	1	1
few time	never	rarely-n	sometime	rarely-n	sometime	rarely-n	often	rarely-n	often	sometime	no	< once a	< once a	once to	once to	fairly g	< once w	sometime	often	not true	not true	not true	20-35	post hig	nil	plan-wan	$10400 o	7 wks to	2	1	1	2	2	1	1	2	N	1
never	never	rarely-n	rarely-n	rarely-n	sometime	rarely-n	rarely-n	rarely-n	often	rarely-n	no	three+ p	< once a	once to	once to	fairly b	no	rarely-n	rarely-n	not true	somewhat	not true	20-35	complete	>0 - .5		$10400 o	4-6 mont	3	2	1	2	N	2	1	7	N	1
never	never	rarely-n	sometime	sometime	often	rarely-n	rarely-n	rarely-n	rarely-n	rarely-n	no	once to	< once a	once to	once to	fairly g	< once w	sometime	rarely-n	somewhat	somewhat	not true	20-35	post hig	nil	plan-wan	$10400 o	4-6 mont	N	1	1	N	1	1	1	N	2	2
almost e	never	rarely-n	rarely-n	sometime	sometime	rarely-n	rarely-n	rarely-n	rarely-n	rarely-n	no	< once a	< once a	once to	< once a	fairly g	no	sometime	rarely-n	not true	not true	not true	20-35	incomple	nil	unsure	$10400 o	7 wks to	N	N	N	2	1	N	N	2	2	N
rarely	never	sometime	rarely-n	sometime	sometime	sometime	rarely-n	rarely-n	rarely-n	rarely-n	no							rarely-n	rarely-n				20-35	incomple	nil	plan-wan	$10399 o	not at a	N	N	N	N	4	N	N	1	2	N
rarely	sometime	sometime	often	sometime	often	rarely-n	sometime	rarely-n	rarely-n	rarely-n	no							sometime	rarely-n				20-35	complete	nil	unsure	$10400 o	not at a	1	1	1	1	2	1	1	2	4	5
rarely	sometime	rarely-n	sometime	sometime	often	sometime	sometime	sometime	rarely-n	rarely-n	no	three+ p	< once a	three+ p	three+ p	fairly b	once or	rarely-n	rarely-n	very-oft	very-oft	very-oft	20-35	complete	>0 - .5	plan-wan	$10400 o	still br	N	1	1	2	2	1	1	2	2	N
few time	never	sometime	sometime	rarely-n	often	rarely-n	often	rarely-n	sometime	sometime	yes	once to	< once a	three+ p	once to	fairly b	no	sometime	rarely-n	very-oft	very-oft	very-oft	20-35	post hig	>1 per d	unsure	$10400 o	4-6 mont	1	1	1	1	1	1	1	1	1	1
rarely	never	rarely-n	sometime	sometime	sometime	rarely-n	rarely-n	rarely-n	sometime	rarely-n	no	once to	< once a	once to	< once a	fairly g	no	sometime	rarely-n	not true	somewhat	somewhat	20-35	complete	>0 - .5	plan-wan	$10399 o	still br	N	1	1	N	2	N	N	N	2	N
rarely	never	rarely-n	sometime	rarely-n	sometime	rarely-n	often	rarely-n	rarely-n	rarely-n	no	< once a	< once a	once to	once to	fairly g	< once w	rarely-n	rarely-n	somewhat	somewhat	not true	20-35	complete	>.5 - 1			2 wks or	N	N	N	N	2	N	N	2	2	N
never	never	rarely-n	rarely-n	sometime	sometime	rarely-n	rarely-n	rarely-n	rarely-n	rarely-n	yes							rarely-n	rarely-n				20-35	incomple	nil			4-6 mont	N	N	N	N	2	N	N	1	2	N
few time	never	sometime	rarely-n	rarely-n	sometime	rarely-n	rarely-n	sometime	rarely-n	rarely-n	no	< once a	< once a	< once a	three+ p	fairly g	no	sometime	rarely-n	not true	not true	not true	20-35	complete	nil	plan-wan	$10400 o	still br	N	N	N	2	1	N	N	2	1	N
rarely	sometime	sometime	often	rarely-n	often	rarely-n	rarely-n	rarely-n	sometime	rarely-n	no	< once a	< once a	< once a	< once a	fairly g	no	sometime	rarely-n	not true	somewhat	not true	20-35	post hig	nil	unsure		still br	N	N	N	1	2	N	N	1	2	N
rarely	never	rarely-n	sometime	sometime	sometime	rarely-n	rarely-n	rarely-n	rarely-n	rarely-n	no	three+ p	< once a	once to	once to	fairly g	< once w	rarely-n	rarely-n	not true	somewhat	somewhat	20-35	complete	nil	plan-wan	$10400 o	7 wks to	N	N	N	7	2	N	N	N	2	N
rarely	never	sometime	sometime	often	sometime	rarely-n	sometime	rarely-n	sometime	rarely-n	no	< once a	< once a	three+ p	three+ p	fairly g	< once w	rarely-n	rarely-n	somewhat	somewhat	not true	20-35	complete	nil	unplan-w		3 wks to	N	N	N	2	2	N	N	2	N	N
few time	never	sometime	sometime	often	sometime	often	sometime	often	often	rarely-n	yes	< once a	once to	< once a	< once a	very goo	no	rarely-n	rarely-n	somewhat	not true	not true	20-35	complete	nil	unsure	$10399 o	7 wks to	N	N	N	N	N	N	N	1	N	N
few time	sometime	rarely-n	rarely-n	rarely-n	rarely-n	often	sometime	rarely-n	sometime	rarely-n	yes	three+ p	< once a	once to	once to	fairly b	once or	sometime	rarely-n	not true	very-oft	not true	20-35	incomple	>0 - .5	plan-wan	$10399 o	7 wks to	N	2	3	2	2	2	2	2	2	2
rarely		rarely-n	often	often	often	rarely-n	sometime	rarely-n	sometime	rarely-n	yes	< once a	< once a	< once a	< once a	very goo	no	rarely-n	rarely-n	not true	not true	somewhat	20-35	post hig	nil	plan-wan	$10399 o	still br	N	N	N	N	N	N	N	N	N	N
few time	never	sometime	rarely-n	sometime	often	rarely-n	rarely-n	rarely-n	rarely-n	rarely-n	no	< once a	< once a	< once a	once to	fairly g	no	rarely-n	rarely-n	somewhat	not true	not true	20-35	complete	>0 - .5	plan-wan	$10399 o	4-6 mont	N	N	N	N	1	N	N	4	1	N
rarely	never	rarely-n	sometime	rarely-n	often	rarely-n	sometime	sometime	sometime	sometime	no	three+ p	< once a	three+ p	three+ p	very bad	< once w	sometime	sometime	somewhat	very-oft	very-oft	20-35	incomple	nil	unsure	$10399 o	7 wks to	3	2	1	2	N	2	3	7	1	1
never	never	rarely-n	sometime	rarely-n	often	rarely-n	rarely-n	rarely-n	rarely-n	rarely-n	no	< once a	< once a	once to	once to	fairly g	no	rarely-n	rarely-n	not true	somewhat	somewhat	20-35	complete	nil	unplan-w	$10400 o	not at a	N	N	N	1	N	N	N	1	1	N
rarely	never	rarely-n	rarely-n	rarely-n	often	rarely-n	rarely-n	rarely-n	rarely-n	sometime	no	< once a	< once a	< once a	< once a	fairly g	no	often	rarely-n	not true	not true	not true	20-35	incomple	nil	plan-wan	$10400 o	7 wks to	1	2	2	2	N	2	2	2	N	2
rarely	never	rarely-n	sometime	rarely-n	sometime	sometime	sometime	rarely-n	sometime	sometime	no	< once a	< once a	< once a	once to	fairly g	no	often	rarely-n	somewhat	not true	not true	20-35	complete	nil	plan-wan	$10400 o	7 wks to	N	2	1	N	2	1	1	N	2	2
almost e	never	sometime	rarely-n	rarely-n	sometime	sometime	rarely-n	rarely-n	sometime	rarely-n	no							sometime	rarely-n				20-35	post hig	nil	unsure	$10400 o	not at a	1	1	1	2	1	2	1	2	1	1
rarely	never	rarely-n	sometime	rarely-n	often	rarely-n	sometime	rarely-n	rarely-n	rarely-n	no	three+ p	< once a	once to	< once a	fairly b	no	rarely-n	rarely-n	somewhat	very-oft	somewhat	20-35	complete	nil	plan-wan	$10400 o	still br	N	N	N	N	2	N	N	1	2	N
never	never	rarely-n	sometime	sometime	often	rarely-n	rarely-n	rarely-n	rarely-n	rarely-n	no	< once a	< once a	< once a	< once a	very goo	no	rarely-n	rarely-n	not true	not true	somewhat	13-19	complete	nil	unsure	$10400 o	7 wks to	N	N	N	N	1	N	N	2	1	N
never	never	rarely-n	rarely-n	rarely-n	often	sometime	rarely-n	sometime	rarely-n	rarely-n	no	three+ p	< once a	< once a	three+ p	fairly g	no	rarely-n	rarely-n	not true	not true	somewhat	20-35	complete	nil	unsure	$10399 o	not at a	2	1	1	1	2	1	1	N	2	2
never	never	rarely-n	rarely-n	rarely-n	sometime	rarely-n	sometime	rarely-n	rarely-n	rarely-n	no							often	sometime				13-19	post hig	nil	unplan-w	$10400 o	2 wks or	N	N	N	N	N	N	N	N	2	N
rarely	never	sometime	sometime	sometime	sometime	rarely-n	sometime	rarely-n	rarely-n	rarely-n	no	< once a	< once a	< once a	< once a	fairly g	no	sometime	rarely-n	not true	not true	not true	13-19	complete	nil	plan-wan	$10399 o	not at a	N	N	N	N	1	N	N	1	1	N
rarely	often	rarely-n	rarely-n	rarely-n	sometime	rarely-n	rarely-n	rarely-n	rarely-n	rarely-n	no	< once a	< once a	< once a	once to	fairly g	no	sometime	rarely-n	not true	not true	not true	20-35	complete	nil	plan-wan	$10400 o	still br	N	N	N	N	1	N	N	N	1	N
never	never	rarely-n	rarely-n	sometime	often	rarely-n	rarely-n	rarely-n	rarely-n	rarely-n	no	< once a	< once a	< once a	three+ p	very goo	< once w	rarely-n	rarely-n	somewhat	not true	not true	20-35	complete	>0 - .5	plan-wan	$10399 o	7 wks to	N	N	N	1	2	N	N	2	1	N
rarely	never	rarely-n	rarely-n	sometime	rarely-n	rarely-n	rarely-n	sometime	rarely-n	rarely-n	yes	once to	< once a	once to	< once a	very goo	no	rarely-n	rarely-n	somewhat	not true	not true	20-35	complete	nil	unsure	$10400 o	not at a	N	N	N	N	N	N	N	1	N	N
rarely	never	rarely-n	sometime	often	sometime	rarely-n	rarely-n	rarely-n	sometime	rarely-n	no	three+ p	once to	three+ p	three+ p	fairly b	no	rarely-n	rarely-n	somewhat	somewhat	not true	13-19	complete	>0 - .5	unsure	$10399 o	2 wks or	N	N	N	N	1	N	N	N	2	N
rarely	never	sometime	sometime	rarely-n	sometime	rarely-n	rarely-n	rarely-n	rarely-n	rarely-n	no	once to	< once a	< once a	< once a	fairly g	no	rarely-n	rarely-n	not true	not true	not true	20-35	complete	nil	unplan-w	$10400 o	not at a	N	1	1	4	2	1	1	4	2	1
never	never	rarely-n	sometime	rarely-n	often	rarely-n	sometime	rarely-n	rarely-n	rarely-n	yes	< once a	< once a	< once a	once to	very goo	< once w	rarely-n	rarely-n	not true	not true	not true	20-35	complete	nil	plan-wan	$10399 o	2 wks or	N	N	N	N	N	N	N	N	2	N
rarely	never	sometime	rarely-n	rarely-n	sometime	sometime	rarely-n	rarely-n	rarely-n	sometime	no							rarely-n	rarely-n				35+	incomple	nil	plan-wan	$10400 o	4-6 mont	N	N	N	N	4	N	N	N	1	N
few time	never	rarely-n	rarely-n	rarely-n	often	rarely-n	rarely-n	rarely-n	sometime	rarely-n	no							rarely-n	rarely-n				20-35	complete	nil	unsure	$10400 o	3 wks to	N	N	N	2	2	N	N	2	N	N
rarely	sometime	rarely-n	sometime	rarely-n	sometime	rarely-n	often	often	rarely-n	rarely-n	yes	once to	once to	once to	once to	fairly g	no	sometime	rarely-n	not true	not true	not true	20-35	complete	nil		$10400 o	3 wks to	N	N	N	1	4	N	N	2	7	N
rarely	never	rarely-n	rarely-n	rarely-n	sometime	sometime	sometime	rarely-n	rarely-n	sometime	no	< once a	< once a	once to	three+ p	fairly g	< once w	rarely-n	rarely-n	not true	somewhat	somewhat	20-35	post hig	nil	plan-wan	$10399 o	still br	N	N	N	N	1	N	N	1	1	N
never	sometime	rarely-n	sometime	rarely-n	often	rarely-n	sometime	rarely-n	rarely-n	sometime	no	three+ p	< once a	once to	three+ p	fairly b	no	rarely-n	often	somewhat	somewhat	not true	20-35	complete	nil	plan-wan	$10399 o	still br	N	N	N	N	4	N	N	N	4	N
rarely	never	sometime	often	rarely-n	often	rarely-n	rarely-n	rarely-n	rarely-n	rarely-n	no	< once a	< once a	once to	three+ p	fairly g	< once w	rarely-n	rarely-n	very-oft	somewhat	very-oft	20-35	complete	>0 - .5	plan-wan	$10400 o	still br	N	1	1	2	N	5	1	2	N	1
rarely	never	rarely-n	rarely-n	rarely-n	often	rarely-n	rarely-n	rarely-n	rarely-n	rarely-n	no	< once a	< once a	< once a	once to	fairly g	no	rarely-n	rarely-n	somewhat	somewhat	not true	20-35	complete	>0 - .5	plan-wan	$10400 o	4-6 mont	3	1	1	2	N	2	1	1	4	1
few time	never	rarely-n	sometime	rarely-n	often	rarely-n	rarely-n	rarely-n	sometime	rarely-n	no	< once a	< once a	< once a	once to	fairly g	no	rarely-n	rarely-n	not true	not true	not true	20-35	post hig	nil	plan-wan	$10400 o	still br	N	N	N	1	2	N	N	N	1	N
never	never	rarely-n	rarely-n	rarely-n	often	rarely-n	rarely-n	rarely-n	rarely-n	rarely-n	no	three+ p	< once a	once to	three+ p	fairly g	< once w	rarely-n	rarely-n	somewhat	somewhat	not true	20-35	complete	nil	plan-wan	$10400 o	still br	N	N	N	7	N	N	N	7	N	N
rarely	never	rarely-n	rarely-n	rarely-n	often	sometime	sometime	rarely-n	sometime	sometime	no	once to	< once a	three+ p	three+ p	fairly b	< once w	rarely-n	rarely-n	very-oft	somewhat	not true	20-35	complete	>0 - .5	plan-wan	$10400 o	3 wks to	N	N	N	1	2	N	N	1	2	N
rarely	never	rarely-n	sometime	sometime	sometime	rarely-n	sometime	often	rarely-n	rarely-n	no							rarely-n	rarely-n				20-35	complete	nil	unplan-w	$10400 o	7 wks to	N	N	N	N	N	N	N	2	2	N
few time	never	sometime	sometime	rarely-n	often	sometime	rarely-n	rarely-n	sometime	often	yes	once to	three+ p	< once a	< once a	fairly b	< once w	often	often	somewhat	very-oft	somewhat	20-35	complete	nil	plan-wan	$10400 o	2 wks or	N	N	N	N	1	N	N	1	N	N
never	never	rarely-n	rarely-n	rarely-n	sometime	rarely-n	rarely-n	rarely-n	rarely-n	rarely-n	no	< once a	once to	< once a	< once a	very goo	no	rarely-n	rarely-n	not true	not true	not true	20-35	complete	nil	plan-wan	$10400 o	4-6 mont	N	N	N	2	1	N	N	1	2	1
never	sometime	often	rarely-n	rarely-n	sometime	rarely-n	sometime	rarely-n	rarely-n	often	yes	three+ p	< once a	once to	three+ p	very bad	once or	rarely-n	rarely-n	very-oft	very-oft	somewhat	20-35	complete	nil	unsure	$10400 o	2 wks or	N	N	N	N	N	N	N	N	N	N
rarely	never		sometime	rarely-n	often	rarely-n	sometime	sometime	rarely-n	rarely-n	no	< once a	< once a	< once a	once to	fairly g	no	sometime	rarely-n	somewhat	not true	not true	20-35	post hig	nil	plan-wan	$10400 o	7 wks to	N	N	N	1	1	N	N	1	1	N
never	never	rarely-n	sometime	rarely-n	often	rarely-n	rarely-n	rarely-n	rarely-n	rarely-n	no	< once a	< once a	< once a	< once a	very goo	no	rarely-n	rarely-n	somewhat	not true	not true	20-35	incomple	>.5 - 1	plan-wan	$10400 o	7 wks to	N	1	N	1	1	1	1	1	1	N
	never	rarely-n	rarely-n	rarely-n	often	rarely-n	sometime	rarely-n	rarely-n	rarely-n	no	< once a	< once a	three+ p	three+ p	fairly g	no	rarely-n	rarely-n	very-oft	very-oft	not true	20-35	incomple	nil	unsure	$10400 o	3 wks to	N	N	N	2	2	N	N	1	2	N
few time	never	sometime	often	rarely-n	sometime	rarely-n	rarely-n	rarely-n	rarely-n	rarely-n	no	< once a	< once a	< once a	once to	fairly g	< once w	often	rarely-n	somewhat	not true	not true	20-35	complete	>0 - .5	unsure	$10399 o	still br	N	N	N	N	2	N	N	N	2	N
never	never	sometime	sometime	rarely-n	sometime	rarely-n	rarely-n	rarely-n	rarely-n	rarely-n	no	< once a	< once a	< once a	once to	fairly g	no	sometime	rarely-n	somewhat	not true	not true	20-35	incomple	>0 - .5	plan-wan	$10400 o	2 wks or	1	1	1	2	2	1	1	2	2	1
never	never	often	rarely-n	rarely-n	often	rarely-n	rarely-n	rarely-n	rarely-n	rarely-n	no	three+ p	< once a	< once a	three+ p	fairly g	no	often	rarely-n	somewhat	not true	not true	20-35	complete	nil	plan-wan	$10400 o	4-6 mont	5	5	5	1	1	5	3	2	N	3
rarely	sometime	sometime	sometime	rarely-n	often	rarely-n	sometime	sometime	rarely-n	often	no	three+ p	< once a	three+ p	three+ p	fairly b	once or	sometime	sometime	somewhat	somewhat	very-oft	13-19	post hig	>.5 - 1	unsure	$10399 o	7 wks to	1	1	2	4	1	2	2	7	2	2
few time	never	rarely-n	sometime	rarely-n	often	rarely-n	sometime	rarely-n	rarely-n	rarely-n	no	once to	< once a	< once a	once to	very goo	no	rarely-n	rarely-n	somewhat	not true	somewhat	20-35	complete	nil	plan-wan	$10400 o	still br	N	N	N	1	1	N	N	1	1	N
never	sometime	sometime	rarely-n	rarely-n	sometime	rarely-n	sometime	rarely-n	rarely-n	rarely-n	no							rarely-n	rarely-n				20-35	complete	nil	plan-wan	$10400 o	3 wks to	N	N	N	1	N	N	N	2	1	N
never	never	rarely-n	sometime	sometime	often	rarely-n	rarely-n	rarely-n	sometime	rarely-n	no	three+ p	< once a	< once a	< once a	fairly g	no	rarely-n	rarely-n	not true	not true	not true	20-35	complete	nil	plan-wan	$10399 o	7 wks to	N	N	N	N	4	N	N	N	N	N
rarely	never	rarely-n	sometime	rarely-n	sometime	rarely-n	sometime	rarely-n	rarely-n	rarely-n	no	three+ p	< once a	< once a	once to	fairly g	no	sometime	rarely-n	somewhat	somewhat	somewhat	13-19	incomple	nil	unsure	$10400 o	not at a	1	1	1	1	N	2	1	2	N	2
few time	never	rarely-n	sometime	sometime	often	rarely-n	rarely-n	rarely-n	rarely-n	rarely-n	no	once to	< once a	once to	once to	fairly g	no	rarely-n	sometime	not true	somewhat	not true	13-19	complete	nil	plan-wan	$10399 o	7 wks to	N	N	N	N	1	N	N	N	2	N
rarely	sometime	rarely-n	sometime	rarely-n	sometime	rarely-n	rarely-n	rarely-n	rarely-n	rarely-n	no	three+ p	< once a	once to	once to	fairly g	no	sometime	rarely-n	very-oft	somewhat	somewhat	20-35	incomple	>0 - .5	plan-wan	$10399 o	still br	N	1	N	N	4	1	1	2	2	2
never	never	rarely-n	sometime	rarely-n	often	rarely-n	rarely-n	rarely-n	rarely-n	rarely-n	no	< once a	< once a	once to	< once a	fairly b	no	rarely-n	rarely-n	not true	somewhat	not true	20-35	complete	nil	plan-wan	$10400 o	7 wks to	N	N	N	1	N	N	N	2	N	N
almost e	often	sometime	sometime	rarely-n	often	often	sometime	rarely-n	sometime	often	no	< once a	< once a	< once a	once to	very goo	no	sometime	sometime	not true	not true	somewhat	35+	complete	>0 - .5	unplan-w	$10399 o	still br	N	N	N	N	1	N	N	N	1	N
rarely	never	rarely-n	sometime	rarely-n	sometime	sometime	rarely-n	sometime	rarely-n	rarely-n	no	< once a	< once a	< once a	once to	very goo	no	rarely-n	rarely-n	very-oft	not true	not true	20-35	post hig	nil	plan-wan	$10399 o	4-6 mont	N	1	1	1	2	2	2	2	4	N
few time	never	rarely-n	rarely-n	rarely-n	often	rarely-n	rarely-n	rarely-n	rarely-n	rarely-n	no	< once a	< once a	once to	< once a	very goo	no	rarely-n	rarely-n	not true	somewhat	not true	20-35	post hig	>0 - .5	plan-wan	$10400 o	7 wks to	N	N	N	2	2	N	N	N	4	N
almost e	never	often	often	sometime	often	rarely-n	rarely-n	rarely-n	rarely-n	rarely-n	no							often	rarely-n				13-19	complete	>1 per d	unsure	$10399 o	not at a	N	2	1	1	1	2	1	2	2	2
few time	sometime	rarely-n	sometime	rarely-n	often	rarely-n	sometime	rarely-n	rarely-n	sometime	no	once to	once to	once to	once to	fairly b	< once w	rarely-n	rarely-n	somewhat	somewhat	somewhat	13-19	complete	nil	unsure	$10399 o	2 wks or	1	1	1	N	N	2	2	N	2	1
rarely	never	rarely-n	rarely-n	rarely-n	often	sometime	sometime	rarely-n	rarely-n	rarely-n	no	three+ p	< once a	three+ p	three+ p	fairly g	no	rarely-n	rarely-n	somewhat	somewhat	not true	20-35	post hig	>0 - .5	plan-wan	$10400 o	not at a	1	1	N	N	4	1	1	4	1	1
never	never	rarely-n	often	often	often	rarely-n	rarely-n	rarely-n	sometime	rarely-n	no	three+ p	once to	three+ p	three+ p	very bad	once or	sometime	rarely-n	very-oft	very-oft	somewhat	13-19	complete	>0 - .5	plan-wan	$10399 o	4-6 mont	2	2	1	N	2	N	N	2	2	N
never	never	sometime	often	rarely-n	often	rarely-n	rarely-n	rarely-n	rarely-n	rarely-n	no	< once a	three+ p	once to	once to	fairly g	no	sometime	rarely-n	somewhat	somewhat	somewhat	13-19	complete	nil	unplan-w	$10400 o	still br	N	N	N	2	2	N	N	1	1	N
rarely	never	sometime	sometime	sometime	sometime	rarely-n	rarely-n	sometime	sometime	rarely-n	no	three+ p	once to	three+ p	three+ p	very bad	< once w	rarely-n	rarely-n	very-oft	very-oft	very-oft	20-35	incomple	nil		$10399 o	still br	1	3	3	7	1	2	1	2	1	1
never	never	rarely-n	sometime	rarely-n	sometime	rarely-n	rarely-n	rarely-n	often	rarely-n	no	once to	< once a	< once a	once to	fairly b	< once w	sometime	rarely-n	not true	somewhat	not true	20-35	complete	nil	plan-wan	$10400 o	4-6 mont	3	2	1	4	N	2	3	7	1	N
rarely	never	rarely-n	sometime	sometime	sometime	rarely-n	rarely-n	rarely-n	sometime	rarely-n	no	three+ p	< once a	three+ p	once to	fairly b	< once w	sometime	rarely-n	somewhat	somewhat	not true	20-35	complete	nil	unsure	$10400 o	4-6 mont	N	1	1	1	1	N	1	1	2	N
rarely	never	rarely-n	sometime	rarely-n	often	rarely-n	rarely-n	rarely-n	rarely-n	rarely-n	no	once to	< once a	once to	once to	fairly g	no	rarely-n	rarely-n	not true	somewhat	not true	20-35	complete	nil	unsure	$10400 o	still br	1	N	N	1	N	N	N	2	N	N
few time	never	rarely-n	sometime	rarely-n	often	sometime	sometime	rarely-n	rarely-n	sometime	no	< once a	< once a	once to	once to	fairly g	no	often	rarely-n	not true	not true	not true	20-35	complete	nil	unplan-w	$10400 o	7 wks to	N	N	N	N	1	N	N	N	1	N
never	never	rarely-n	rarely-n	rarely-n	sometime	rarely-n	sometime	rarely-n	often	sometime	no	< once a	< once a	< once a	< once a	fairly g	no	rarely-n	rarely-n	not true	not true	not true	20-35	complete	nil		$10400 o	still br	N	N	N	N	4	N	N	N	2	N
few time	never	rarely-n	rarely-n	rarely-n	often	rarely-n	rarely-n	rarely-n	rarely-n	rarely-n	no	< once a	< once a	once to	once to	fairly g	no	rarely-n	rarely-n	somewhat	not true	not true	20-35	complete	nil	plan-wan	$10399 o	4-6 mont	N	1	1	2	2	1	1	N	4	1
rarely	sometime	often	rarely-n	rarely-n	rarely-n	rarely-n	rarely-n	rarely-n	rarely-n	rarely-n	no							rarely-n	rarely-n				20-35	complete	nil	unplan-w	$10399 o	2 wks or	2	2	1	4	4	2	2	4	2	2
never	never	rarely-n	sometime	rarely-n	sometime	rarely-n	rarely-n	sometime	rarely-n	rarely-n	yes	< once a	< once a	three+ p	< once a	fairly g	no	rarely-n	rarely-n	not true	somewhat	not true	20-35	incomple	nil	unsure	$10399 o	still br	N	N	N	1	1	N	N	N	N	N
few time	never	rarely-n	sometime	often	often	rarely-n	rarely-n	rarely-n	rarely-n	rarely-n	yes	< once a	< once a	< once a	< once a	very goo	no	sometime	rarely-n	somewhat	not true	not true	20-35	complete	nil		$10399 o	7 wks to	1	1	1	1	4	1	1	2	4	1
almost e	never	sometime	sometime	sometime	sometime	rarely-n	rarely-n	rarely-n	sometime	rarely-n	yes	< once a	< once a	once to	once to	fairly g	< once w	rarely-n	rarely-n	very-oft	somewhat	not true	13-19	incomple	nil	unsure	$10400 o	not at a	2	2	1	4	N	2	2	4	N	2
rarely	never	rarely-n	rarely-n	often	often	rarely-n	rarely-n	rarely-n	rarely-n	rarely-n	yes	< once a	< once a	< once a	< once a	fairly g	no	rarely-n	rarely-n	not true	not true	not true	20-35	incomple	nil	unplan-w	$10399 o	not at a	N	N	N	N	1	N	N	1	1	N
	sometime	rarely-n	rarely-n	rarely-n	sometime	rarely-n	sometime	rarely-n	rarely-n	sometime	no							sometime	sometime				20-35	incomple	>0 - .5	unplan-w	$10400 o	4-6 mont	N	N	1	N	N	N	N	1	1	N
almost e	sometime	sometime	sometime	rarely-n	often	rarely-n	rarely-n	rarely-n	rarely-n	rarely-n	no	three+ p	< once a	< once a	once to	fairly g	no	rarely-n	rarely-n	somewhat	not true	somewhat	20-35	complete	nil	unsure	$10399 o	not at a	N	N	N	N	1	N	N	N	2	N
almost e	never	rarely-n	rarely-n	rarely-n	sometime	rarely-n	sometime	rarely-n	sometime	rarely-n	no	< once a	three+ p	three+ p	once to	fairly g	< once w	rarely-n	rarely-n	somewhat	not true	not true	20-35	complete	nil	plan-wan	$10400 o	7 wks to	N	1	1	2	1	1	1	2	2	1
rarely	never	rarely-n	sometime	sometime	sometime	rarely-n	rarely-n	rarely-n	rarely-n	rarely-n	no							rarely-n	rarely-n				20-35	post hig	nil		$10400 o	not at a	N	N	N	1	1	N	N	1	2	N
	never	rarely-n	rarely-n	rarely-n	sometime	rarely-n	rarely-n	rarely-n	rarely-n	rarely-n	no	< once a	< once a	< once a	once to	fairly g	< once w	sometime	rarely-n	not true	not true	not true	20-35	complete	>0 - .5	unsure	$10399 o	not at a	N	N	N	N	2	N	N	2	2	N
rarely	never	rarely-n	often	sometime	often	rarely-n	rarely-n	rarely-n	sometime	rarely-n	no	< once a	< once a	three+ p	three+ p	fairly g	once or	rarely-n	rarely-n	very-oft	very-oft	very-oft	13-19	complete	nil	unplan-w	$10399 o	3 wks to	1	1	1	2	2	N	N	2	1	1
rarely	never	sometime	rarely-n	rarely-n	sometime	rarely-n	rarely-n	rarely-n	rarely-n	rarely-n	no							rarely-n	rarely-n				20-35	complete	nil	plan-wan	$10400 o	2 wks or	3	2	1	1	4	2	2	N	4	1
rarely	never	rarely-n	sometime	rarely-n	sometime	rarely-n	rarely-n	rarely-n	sometime	rarely-n	no	< once a	< once a	< once a	< once a	very goo	no	rarely-n	rarely-n	not true	somewhat	not true	20-35	complete	nil	plan-wan	$10399 o	7 wks to	2	1	1	2	1	1	1	2	N	1
rarely	never	rarely-n	rarely-n	rarely-n	often	rarely-n	rarely-n	rarely-n	sometime	rarely-n	no							rarely-n	rarely-n				20-35	complete	nil	plan-wan	$10400 o	still br	3	2	2	1	1	2	2	2	1	1
never	never	sometime	sometime	rarely-n	often	rarely-n	often	rarely-n	rarely-n	rarely-n	yes							rarely-n	rarely-n				13-19	incomple	nil	unsure	$10399 o	not at a	3	1	1	N	2	2	1	N	4	3
never	never	rarely-n	sometime	rarely-n	sometime	rarely-n	sometime	rarely-n	sometime	rarely-n	no	< once a	< once a	< once a	once to	fairly g	< once w	sometime	sometime	not true	somewhat	not true	20-35	complete	nil	unplan-w	$10400 o	3 wks to	N	1	1	1	4	1	1	N	4	1
rarely	never	rarely-n	rarely-n	often	often	rarely-n	rarely-n	rarely-n	sometime	sometime	no	once to	< once a	once to	< once a	fairly g	no	rarely-n	rarely-n	not true	not true	somewhat	20-35	complete	>1 per d	unplan-w	$10400 o	7 wks to	N	1	1	N	2	1	N	N	4	1
rarely	sometime	rarely-n	sometime	rarely-n	often	rarely-n	sometime	sometime	sometime	rarely-n	yes	< once a	< once a	once to	< once a	fairly g	no	sometime	rarely-n	not true	somewhat	somewhat	20-35	complete	>0 - .5	unsure	$10399 o	3 wks to	N	N	N	N	2	N	N	2	1	N
never	never	sometime	sometime	rarely-n	often	rarely-n	rarely-n	rarely-n	rarely-n	rarely-n	no	three+ p	< once a	three+ p	three+ p	fairly g	no	sometime	rarely-n	somewhat	somewhat	not true	20-35	complete	nil		$10399 o	7 wks to	N	N	N	1	1	N	N	2	1	N
rarely	never	rarely-n	sometime	sometime	often	rarely-n	sometime	rarely-n	rarely-n	sometime	no	three+ p	three+ p	three+ p	three+ p	fairly b	no	rarely-n	rarely-n	very-oft	very-oft	not true	20-35	post hig	>0 - .5	plan-wan	$10399 o	still br	N	N	N	N	N	N	N	N	N	N
almost e	never	rarely-n	sometime	often	sometime	rarely-n	rarely-n	rarely-n	rarely-n	rarely-n	no							rarely-n	rarely-n				20-35	complete	>0 - .5	unsure	$10400 o	not at a	N	N	N	N	N	N	N	1	1	N
few time	never	rarely-n	often	rarely-n	sometime	rarely-n	often	rarely-n	rarely-n	rarely-n	no	< once a	< once a	once to	< once a	fairly g	no	sometime	rarely-n	somewhat	not true	not true	20-35	complete	nil	unsure	$10400 o	4-6 mont	2	1	1	1	2	1	1	1	4	1
almost e	often	sometime	sometime	rarely-n	often	sometime	sometime	rarely-n	rarely-n	sometime	no							rarely-n	rarely-n				20-35	complete	nil	plan-wan	$10399 o	7 wks to	N	1	1	4	N	2	1	4	1	N
never	never	sometime	sometime	sometime	often	rarely-n	rarely-n	rarely-n	rarely-n	rarely-n	no	once to	once to	< once a	< once a	very goo	no	rarely-n	rarely-n	somewhat	not true	not true	20-35	post hig	nil	plan-wan	$10400 o	2 wks or	N	3	3	2	7	3	2	N	4	1
few time	often	rarely-n	sometime	rarely-n	sometime	rarely-n	sometime	rarely-n	rarely-n	rarely-n	yes	< once a	< once a	< once a	once to	fairly g	no	rarely-n	rarely-n	not true	not true	not true	20-35	complete	nil	plan-wan		7 wks to	N	N	N	N	4	N	N	1	4	N
rarely	never	rarely-n	rarely-n	often	sometime	often	rarely-n	sometime	often	rarely-n	no	< once a	< once a	once to	once to	fairly g	< once w	rarely-n	rarely-n	somewhat	not true	somewhat	20-35	complete	>1 per d	plan-wan	$10399 o	7 wks to	N	N	N	N	N	N	N	1	N	N
never	never	rarely-n	sometime	rarely-n	often	sometime	sometime	rarely-n	rarely-n	rarely-n	yes							rarely-n	rarely-n				35+	complete	>0 - .5	plan-wan	$10399 o	2 wks or	2	2	2	N	4	3	2	1	4	3
rarely	sometime	rarely-n	rarely-n	sometime	sometime	rarely-n	rarely-n	rarely-n	rarely-n	rarely-n	yes	< once a	once to	< once a	< once a	very goo	no	rarely-n	rarely-n	somewhat	not true	not true	20-35	complete	nil	plan-wan	$10400 o	4-6 mont	N	N	N	N	1	N	N	N	1	N
almost e	never	rarely-n	sometime	sometime	often	rarely-n	sometime	sometime	rarely-n	rarely-n	yes	three+ p	< once a	three+ p	three+ p	very bad	once or	rarely-n	rarely-n	very-oft	very-oft	somewhat	20-35	complete	>0 - .5	unsure	$10400 o	still br	N	N	N	N	2	N	N	N	2	N
few time	never	rarely-n	rarely-n	sometime	often	rarely-n	rarely-n	rarely-n	rarely-n	rarely-n	no							rarely-n	rarely-n				20-35	post hig	nil	plan-wan	$10400 o	not at a	N	N	N	2	2	N	N	4	2	N
never	never	rarely-n	sometime	sometime	sometime	sometime	sometime	rarely-n	sometime	rarely-n	yes	three+ p	< once a	once to	once to	fairly b	no	rarely-n	rarely-n				20-35	incomple	nil	unsure	$10400 o	3 wks to	N	N	N	N	2	N	N	N	4	N
few time	never	rarely-n	sometime	rarely-n	often	rarely-n	sometime	rarely-n	rarely-n	rarely-n	no	< once a	< once a	< once a	once to	very goo	< once w	sometime	rarely-n	not true	not true	not true	13-19	post hig	nil	unsure	$10400 o	still br	N	3	1	4	2	1	1	4	N	N
never	never	rarely-n	sometime	rarely-n	often	rarely-n	rarely-n	rarely-n	sometime	rarely-n	no	once to	< once a	< once a	once to	fairly g	no	rarely-n	rarely-n	somewhat	not true	somewhat	20-35	complete	nil	unsure	$10399 o	not at a	2	1	1	2	2	2	2	2	2	2
almost e	never	rarely-n	sometime	rarely-n	often	rarely-n	rarely-n	rarely-n	rarely-n	rarely-n	no							sometime	rarely-n				20-35	complete	>1 per d	unplan-w	$10400 o	not at a	1	1	1	N	1	1	1	N	2	1
few time	never	sometime	sometime	rarely-n	often	rarely-n	sometime	rarely-n	rarely-n	rarely-n	no							rarely-n	sometime				20-35	complete	>.5 - 1	plan-wan	$10399 o	not at a	N	1	1	N	2	1	1	1	2	N
almost e	never	rarely-n	rarely-n	rarely-n	sometime	rarely-n	rarely-n	rarely-n	rarely-n	rarely-n	yes	once to	< once a	once to	< once a	fairly g	no	rarely-n	rarely-n	somewhat	somewhat	not true	20-35	post hig	>0 - .5	plan-wan	$10400 o	4-6 mont	N	N	N	N	2	N	N	N	2	N
rarely	never	rarely-n	sometime	sometime	sometime	rarely-n	often	sometime	rarely-n	rarely-n	yes	< once a	< once a	< once a	once to	very goo	< once w	rarely-n	rarely-n	somewhat	not true	not true	13-19	incomple	nil	unsure	$10399 o	still br	N	2	2	4	N	N	N	4	N	2
rarely	never	sometime	rarely-n	sometime	often	rarely-n	rarely-n	rarely-n	sometime	rarely-n	no	< once a	< once a	once to	< once a	fairly g	no	rarely-n	rarely-n	somewhat	somewhat	not true	35+	incomple	nil	unsure	$10399 o	not at a	N	5	2	N	7	5	2	N	4	5
rarely	never	sometime	rarely-n	rarely-n	often	rarely-n	rarely-n	rarely-n	rarely-n	rarely-n	no	three+ p	< once a	three+ p	three+ p	fairly b	< once w	sometime	rarely-n	somewhat	somewhat	not true	20-35	complete	nil	plan-wan		2 wks or	N	N	N	1	2	N	N	2	2	N
few time	never	rarely-n	rarely-n		sometime	sometime	sometime	rarely-n	rarely-n	sometime	yes	< once a	< once a	once to	once to	fairly g		sometime	rarely-n	not true	somewhat	not true	13-19	post hig	nil	plan-wan	$10399 o	3 wks to	1	1	1	2	1	1	1	1	1	1
never	never	rarely-n	rarely-n	rarely-n	often	rarely-n	sometime	rarely-n	sometime	rarely-n	no	three+ p	< once a	< once a	once to	fairly g	no	rarely-n	rarely-n	somewhat	somewhat	not true	20-35	post hig	nil	unsure	$10400 o	not at a	N	N	N	2	N	N	N	2	1	N
never	never	sometime	sometime	sometime	sometime	rarely-n	rarely-n	rarely-n	rarely-n	rarely-n	yes	< once a	< once a	< once a	< once a	very goo		rarely-n	rarely-n	somewhat	not true	not true	20-35	complete	nil	plan-wan	$10400 o	4-6 mont	3	2	2	N	1	2	1	N	2	2
rarely	never	rarely-n	rarely-n	sometime	often	rarely-n	sometime	rarely-n	rarely-n	rarely-n	no	< once a	< once a	once to	< once a	fairly g	no	rarely-n	rarely-n	somewhat	somewhat	somewhat	13-19	complete	nil	plan-wan	$10399 o	not at a	1	1	1	1	2	1	1	1	2	N
rarely	never	rarely-n	sometime	rarely-n	sometime	rarely-n	sometime	rarely-n	rarely-n	sometime	no	three+ p	< once a	three+ p	three+ p	fairly b	no	rarely-n	sometime	somewhat	very-oft	not true	20-35	complete	>0 - .5	unsure	$10399 o	3 wks to	N	1	1	N	N	2	2	2	N	2
rarely	never	often	sometime	rarely-n	often	sometime	sometime	rarely-n	rarely-n	sometime	no	three+ p	< once a	once to	< once a	very goo	no	often	sometime	somewhat	somewhat	somewhat	20-35	complete	nil	plan-wan	$10400 o	not at a	N	N	N	1	1	N	N	2	2	N
few time	never	rarely-n	sometime	rarely-n	often	rarely-n	sometime	rarely-n	rarely-n	rarely-n	yes	< once a	< once a	< once a	< once a	very goo	no	sometime	rarely-n	somewhat	somewhat	not true	20-35	incomple	>0 - .5	plan-wan	$10400 o	still br	N	N	N	2	2	N	N	2	2	N
never	never	rarely-n	rarely-n	sometime	sometime	rarely-n	rarely-n	rarely-n	rarely-n	rarely-n	no	once to	< once a	once to	< once a	very goo	no	often	rarely-n	not true	very-oft	not true	20-35	post hig	nil		$10400 o	still br	N	N	N	1	1	N	N	1	1	N
never	never	rarely-n	rarely-n	rarely-n	often	rarely-n	rarely-n	rarely-n	rarely-n	rarely-n	no							rarely-n	rarely-n	not true	somewhat	not true	20-35	post hig	>0 - .5	plan-wan	$10400 o	4-6 mont	N	1	N	1	2	1	1	2	2	1
never	sometime	sometime	rarely-n	often	sometime	rarely-n	rarely-n	rarely-n	sometime	rarely-n	yes	once to	< once a	once to	< once a	fairly g	no	often	often	not true	not true	somewhat	20-35	incomple	>0 - .5	plan-wan	$10399 o	3 wks to	N	N	N	2	N	N	N	2	N	N
rarely	sometime	sometime	often	often	sometime	rarely-n	sometime	rarely-n	rarely-n	sometime	no	< once a	< once a	< once a	once to	fairly g	no	rarely-n	rarely-n	not true	somewhat	not true	20-35	complete	nil	plan-wan	$10400 o	still br	N	N	N	N	2	N	N	N	2	N
rarely	never	sometime	rarely-n	rarely-n	often	rarely-n	rarely-n	rarely-n	sometime	rarely-n	no	< once a	< once a	< once a	< once a	fairly g	no	often	rarely-n	somewhat	somewhat	very-oft	20-35	complete	>0 - .5	unplan-w		3 wks to	3	2	N	1	2	2	2	2	2	2
rarely	never	often	often	rarely-n	often	rarely-n	rarely-n	rarely-n	rarely-n	rarely-n	yes	three+ p	once to	< once a	< once a	fairly g	no	sometime	rarely-n	not true	somewhat	very-oft	20-35	incomple	nil		$10400 o	still br	N	N	N	1	4	N	N	N	4	N
rarely	never	rarely-n	rarely-n	rarely-n	often	rarely-n	rarely-n	rarely-n	rarely-n	rarely-n	no	three+ p	< once a	once to	three+ p	fairly g	< once w	rarely-n	rarely-n	very-oft	somewhat	somewhat	20-35	complete	>0 - .5	plan-wan	$10400 o	4-6 mont	N	N	N	1	N	N	N	2	N	N
few time	never	rarely-n	rarely-n	rarely-n	often	sometime	rarely-n	rarely-n	sometime	rarely-n	no	once to	< once a	once to	once to	fairly g	no	rarely-n	rarely-n	not true	somewhat	not true	13-19	complete	nil	unsure	$10400 o	not at a	N	N	N	1	N	N	N	2	N	N
few time	never	rarely-n	often	sometime	often	sometime	often	rarely-n	rarely-n	often	no	< once a	< once a	once to	< once a	fairly g	no	sometime	sometime	somewhat	somewhat	not true	35+	post hig	>0 - .5	unsure	$10400 o	7 wks to	N	N	N	N	2	N	N	N	7	N
few time	never	rarely-n	rarely-n	rarely-n	often	rarely-n	rarely-n	rarely-n	rarely-n	rarely-n	no							rarely-n	rarely-n				20-35	complete	>.5 - 1	unsure	$10399 o	not at a	N	1	1	N	2	1	1	1	1	1
rarely	never	rarely-n	often	often	sometime	rarely-n	sometime	often	rarely-n	rarely-n	no							rarely-n	rarely-n				20-35	complete	nil	plan-wan	$10400 o	7 wks to	N	N	N	2	N	N	N	2	N	N
never	never	rarely-n	rarely-n	rarely-n	sometime	rarely-n	rarely-n	rarely-n	rarely-n	rarely-n	no	< once a	< once a	< once a	once to	very goo	no	rarely-n	rarely-n	not true	not true	not true	20-35	complete	nil	plan-wan	$10400 o	4-6 mont	N	N	N	1	N	N	N	1	N	N
rarely	never	rarely-n	sometime	sometime	often	rarely-n	rarely-n	rarely-n	rarely-n	rarely-n	no	< once a	< once a	once to	once to	fairly b	no	rarely-n	rarely-n	very-oft	very-oft	not true	20-35	post hig	nil	plan-wan	$10400 o	still br	N	N	N	1	N	N	N	N	N	N
never	never	often	often	rarely-n	often	rarely-n	sometime	sometime	rarely-n	rarely-n	no	< once a	< once a	three+ p	three+ p	fairly b	once or	sometime	rarely-n	very-oft	very-oft	somewhat	20-35	incomple	nil	plan-wan	$10399 o	7 wks to	3	2	2	4	N	3	3	4	N	3
rarely	sometime	rarely-n	rarely-n	sometime	often	rarely-n	rarely-n	rarely-n	sometime	rarely-n	no	once to	< once a	once to	< once a	fairly g	no	rarely-n	rarely-n	not true	somewhat	not true	20-35	complete	nil		$10399 o	not at a	N	N	N	N	2	N	N	1	2	N
few time	never	rarely-n	rarely-n	rarely-n	often	rarely-n	rarely-n	sometime	sometime	rarely-n	no							rarely-n	sometime				13-19	incomple	nil	unsure	$10400 o	not at a	3	1	1	1	N	1	1	1	N	3
few time	sometime	rarely-n	rarely-n	sometime	sometime	sometime	often	sometime	sometime	rarely-n	yes	< once a	< once a	< once a	< once a	very goo	no	rarely-n	rarely-n	not true	not true	not true	20-35	complete	nil	plan-wan	$10399 o	not at a	N	1	N	1	2	1	1	N	1	N
never	never	sometime	rarely-n	rarely-n	often	sometime	sometime	sometime	often	rarely-n	no	three+ p	< once a	three+ p	once to	fairly g	no	sometime	rarely-n	somewhat	somewhat	not true	20-35	complete	>0 - .5	plan-wan	$10400 o	7 wks to	N	1	1	1	2	1	1	2	2	1
never	never	rarely-n	sometime	rarely-n	often	rarely-n	sometime	rarely-n	sometime	sometime	no	< once a	< once a	< once a	once to	fairly g	< once w	sometime	rarely-n	not true	somewhat	not true	20-35	complete	nil	unsure	$10399 o	not at a	N	N	N	1	1	N	N	2	1	N
never	never	rarely-n	rarely-n	sometime	often	rarely-n	sometime	rarely-n	sometime	sometime	no	three+ p	< once a	once to	once to	fairly g	no	rarely-n	rarely-n	not true	somewhat	not true	20-35	post hig	nil	plan-wan	$10400 o	still br	N	N	N	1	1	N	N	1	N	N
rarely	never	rarely-n	sometime	rarely-n	often	rarely-n	rarely-n	rarely-n	often	rarely-n	no							rarely-n	rarely-n				20-35	complete	nil	unplan-w	$10399 o	not at a	2	2	1	1	2	2	2	1	2	2
rarely	never	rarely-n	rarely-n	rarely-n	often	rarely-n	rarely-n	rarely-n	rarely-n	rarely-n	no	three+ p	< once a	< once a	once to	fairly g	no	rarely-n	rarely-n	not true	somewhat	not true	20-35	complete	nil	plan-wan	$10400 o	not at a	N	N	N	1	2	N	N	2	2	N
few time	sometime	rarely-n	sometime	sometime	often	rarely-n	sometime	rarely-n	rarely-n	sometime	no	three+ p	< once a	< once a	< once a	fairly g	no	sometime	often	somewhat	somewhat	not true	20-35	complete	nil	unsure	$10400 o	still br	N	N	N	2	1	N	N	2	2	N
almost e	never	rarely-n	rarely-n	sometime	sometime	rarely-n	rarely-n	rarely-n	sometime	rarely-n	no							rarely-n	rarely-n				20-35	complete	>0 - .5	unplan-w	$10399 o	7 wks to	N	N	N	2	N	N	N	2	2	N
never	sometime	rarely-n	rarely-n	rarely-n	sometime	rarely-n	sometime	rarely-n	rarely-n	rarely-n	yes	< once a	< once a	< once a	< once a	fairly g	no	rarely-n	rarely-n	not true	not true	not true	20-35	complete	>0 - .5	unplan-w		not at a	N	N	N	2	1	2	N	2	1	2
rarely	never	sometime	sometime	rarely-n	sometime	rarely-n	rarely-n	rarely-n	rarely-n	rarely-n	no	< once a	< once a	< once a	once to	fairly g	< once w	sometime	rarely-n	somewhat	somewhat	not true	13-19	complete	nil	unplan-w	$10400 o	still br	N	N	N	N	N	N	N	N	2	N
rarely	never	often	sometime	sometime	often	sometime	rarely-n	rarely-n	rarely-n	rarely-n	no	< once a	< once a	< once a	< once a	very goo	no	sometime	rarely-n	not true	not true	not true	20-35	incomple	>0 - .5	plan-wan	$10400 o	2 wks or	N	2	2	4	N	3	2	4	1	2
rarely	sometime	sometime	rarely-n	sometime	often	rarely-n	rarely-n	rarely-n	rarely-n	rarely-n	yes	< once a	< once a	three+ p	three+ p	very bad	no	rarely-n	rarely-n	somewhat	very-oft	somewhat	13-19	complete	nil	unsure		3 wks to	1	1	N	N	N	1	1	N	N	1
rarely	sometime	rarely-n	sometime	rarely-n	sometime	rarely-n	often	rarely-n	sometime	sometime	no	once to	< once a	< once a	three+ p	fairly g	< once w	sometime	rarely-n	somewhat	somewhat	not true	20-35	complete	>0 - .5	plan-wan	$10400 o	3 wks to	N	N	N	N	N	N	N	N	1	N
almost e	sometime	sometime	sometime	rarely-n	sometime	rarely-n	sometime	rarely-n	sometime	sometime	yes	< once a	< once a	once to	once to	fairly b	once or	sometime	sometime	very-oft	very-oft	not true	13-19	complete	>0 - .5	unsure	$10399 o	not at a	N	1	1	N	1	N	1	N	2	N
few time	never	rarely-n	sometime	rarely-n	often	rarely-n	often	often	sometime	rarely-n	no							rarely-n	rarely-n				20-35	incomple	nil	plan-wan	$10400 o	not at a	N	N	N	1	4	N	N	N	4	N
never	never	sometime	sometime	rarely-n	sometime	rarely-n	rarely-n	rarely-n	rarely-n	rarely-n	no	three+ p	< once a	< once a	< once a	fairly g	< once w	sometime	rarely-n	not true	somewhat	not true	20-35	complete	nil	unplan-w	$10400 o	still br	N	N	N	N	4	N	N	N	7	N
few time	sometime	sometime	sometime	sometime	sometime	rarely-n	rarely-n	rarely-n	rarely-n	rarely-n	no							sometime	rarely-n				13-19	complete	nil	unsure	$10399 o	still br	1	1	1	2	1	1	1	2	2	1
rarely	never	rarely-n	sometime	rarely-n	often	rarely-n	sometime	rarely-n	rarely-n	sometime	no							rarely-n	sometime				20-35	complete	nil	unsure	$10399 o	not at a	2	1	1	N	4	2	1	N	4	2
never	never	rarely-n	often	sometime	often	rarely-n	rarely-n	sometime	sometime	rarely-n	no	< once a	three+ p	< once a	< once a	fairly g	no	rarely-n	rarely-n	not true	not true	not true	20-35	complete	nil	unplan-w	$10400 o	7 wks to	1	1	1	2	N	1	1	2	N	1
never	never	rarely-n	sometime	sometime	often	rarely-n	sometime	rarely-n	rarely-n	rarely-n	no	< once a	< once a	once to	once to	fairly g	no	sometime	rarely-n	somewhat	not true	not true	20-35	complete	>0 - .5	unplan-w	$10400 o	not at a	N	N	N	N	N	N	N	1	4	N
rarely	never	rarely-n	sometime	rarely-n	sometime	rarely-n	rarely-n	sometime	rarely-n	rarely-n	no	< once a	< once a	once to	< once a	fairly g	no	sometime	rarely-n	not true	very-oft	not true	20-35	complete	nil	plan-wan	$10400 o	not at a	N	N	N	1	4	N	N	1	4	N
rarely	sometime	rarely-n	rarely-n	sometime	sometime	rarely-n	sometime	sometime	rarely-n	rarely-n	no							rarely-n	rarely-n				35+	incomple	nil		$10399 o	2 wks or	N	N	N	1	1	N	N	N	4	N
never	never	rarely-n	rarely-n	rarely-n	sometime	rarely-n	rarely-n	rarely-n	rarely-n	rarely-n	no							sometime	rarely-n				20-35	complete	nil	plan-wan	$10400 o	3 wks to	N	N	N	N	N	N	N	N	1	N
rarely	sometime	rarely-n	sometime	rarely-n	sometime	rarely-n	rarely-n	rarely-n	rarely-n	rarely-n	no	three+ p	< once a	three+ p	once to	fairly g	< once w	rarely-n	rarely-n	somewhat	somewhat	somewhat	20-35	post hig	nil	plan-wan	$10400 o	2 wks or	N	N	N	N	1	N	N	1	2	N
almost e	never	rarely-n	often	sometime	often	rarely-n	rarely-n	sometime	rarely-n	rarely-n	no	< once a	< once a	< once a	< once a	very goo	no	often	rarely-n	not true	not true	not true	20-35	complete	nil	plan-wan	$10400 o	3 wks to	N	N	N	N	2	N	N	1	2	N
never	never	sometime	sometime	rarely-n	often	rarely-n	rarely-n	rarely-n	rarely-n	rarely-n	no							rarely-n	rarely-n				20-35	complete	>0 - .5	unplan-w	$10400 o	3 wks to	N	N	N	N	2	N	N	2	2	N
few time	never	sometime	sometime	often	sometime	sometime	sometime	sometime	rarely-n	often	no	< once a	< once a	< once a	once to	fairly g	no	rarely-n	rarely-n	somewhat	somewhat	not true	20-35	post hig	>0 - .5	unsure	$10400 o	still br	N	N	N	N	N	N	N	N	N	N
rarely	never	sometime	sometime	sometime	often	rarely-n	rarely-n	rarely-n	rarely-n	rarely-n	no							rarely-n	rarely-n				20-35	complete	nil	plan-wan	$10400 o	4-6 mont	N	N	N	N	1	N	N	N	1	N
never	never	rarely-n	sometime	rarely-n	often	rarely-n	sometime	rarely-n	rarely-n	sometime	no	< once a	< once a	< once a	< once a	fairly g	no	sometime	sometime	not true	not true	not true	20-35	complete	nil	plan-wan	$10400 o	4-6 mont	1	N	N	1	1	N	N	1	2	N
rarely	sometime	sometime	sometime	rarely-n	sometime	rarely-n	sometime	rarely-n	rarely-n	rarely-n	no							often	sometime				20-35	post hig	nil	unplan-w	$10400 o	still br	N	1	1	N	2	N	N	N	2	1
few time	never	rarely-n	sometime	sometime	often	rarely-n	sometime	rarely-n	rarely-n	rarely-n	no							rarely-n	rarely-n				20-35	post hig	nil	plan-wan	$10399 o	still br	N	N	N	N	1	N	N	N	2	N
few time	never	rarely-n	rarely-n	sometime	often	rarely-n	rarely-n	rarely-n	rarely-n	rarely-n	no	< once a	< once a	< once a	once to	fairly b	no	sometime	rarely-n	not true	somewhat	not true	20-35	complete	>.5 - 1	plan-wan	$10399 o	still br	N	1	1	N	2	N	N	1	2	1
never	never	rarely-n	often	rarely-n	sometime	rarely-n	sometime	rarely-n	sometime	sometime	yes							sometime	sometime				20-35	post hig	nil	unplan-w	$10400 o	2 wks or	5	2	1	4	N	2	1	2	1	2
	never	sometime	sometime	rarely-n	sometime	sometime	rarely-n	rarely-n	sometime	rarely-n	no	three+ p	< once a	< once a	once to	very goo	< once w	sometime	rarely-n	somewhat	somewhat	very-oft	20-35	complete	>0 - .5	plan-wan	$10400 o	3 wks to	N	N	N	N	1	N	1	N	2	N
rarely	sometime	rarely-n	rarely-n	sometime	often	rarely-n	sometime	rarely-n	rarely-n	rarely-n	no	once to	< once a	< once a	three+ p	fairly g	no	rarely-n	rarely-n	somewhat	not true	not true	20-35	post hig	>0 - .5	plan-wan	$10400 o	4-6 mont	N	N	N	2	2	N	N	2	2	N
few time	sometime	rarely-n	sometime	rarely-n	often	rarely-n	rarely-n	rarely-n	sometime	rarely-n	no	once to	< once a	once to	once to	fairly g	no	often	rarely-n	somewhat	somewhat	not true	20-35	incomple	nil	plan-wan	$10400 o	still br	N	N	N	2	N	N	N	N	N	N
never	never	sometime	rarely-n	sometime	often	rarely-n	rarely-n	rarely-n	rarely-n	rarely-n	no	< once a	< once a	< once a	once to	very goo	no	rarely-n	rarely-n	somewhat	not true	not true	20-35	post hig	>0 - .5	unsure	$10400 o	2 wks or	N	N	N	N	2	N	N	1	1	N
few time	never	rarely-n	sometime	rarely-n	sometime	rarely-n	rarely-n	rarely-n	sometime	rarely-n	no	< once a	< once a	< once a	once to	fairly g	no	rarely-n	rarely-n	somewhat	not true	not true	13-19	complete	>0 - .5	plan-wan	$10400 o	4-6 mont	N	2	1	N	N	1	N	N	4	N
rarely	sometime	rarely-n	rarely-n	sometime	sometime	rarely-n	rarely-n	rarely-n	rarely-n	rarely-n	no	< once a	< once a	< once a	< once a	fairly g	no	sometime	rarely-n	not true	not true	somewhat	20-35	complete	nil	plan-wan	$10400 o	2 wks or	N	N	N	N	4	N	N	N	4	N
never	never	rarely-n	sometime	sometime	often	rarely-n	rarely-n	rarely-n	rarely-n	rarely-n	no							sometime	rarely-n				20-35	post hig	nil	unplan-w	$10399 o	still br	N	1	1	N	1	N	N	N	1	1
never	never	rarely-n	rarely-n	rarely-n	often	rarely-n	rarely-n	rarely-n	rarely-n	rarely-n	no	< once a	once to	once to	< once a	fairly g	no	rarely-n	rarely-n	not true	not true	not true	20-35	post hig	>0 - .5	unplan-w	$10400 o	still br	N	N	N	2	N	N	N	1	2	N
never	sometime	sometime	sometime	rarely-n	often	sometime	sometime	rarely-n	rarely-n	sometime	no	once to	< once a	once to	once to	fairly b	< once w	sometime	rarely-n	very-oft	very-oft	not true	20-35	complete	>0 - .5	plan-wan	$10400 o	2 wks or	N	N	N	1	2	N	N	1	4	N
rarely	often	rarely-n	rarely-n	rarely-n	often	rarely-n	sometime	rarely-n	rarely-n	often	yes	three+ p	once to	three+ p	three+ p	fairly b	< once w	sometime	sometime	very-oft	very-oft	very-oft	20-35	complete	nil	plan-wan	$10400 o	7 wks to	N	2	2	N	N	2	2	N	N	N
never	never	rarely-n	sometime	rarely-n	rarely-n	rarely-n	sometime	sometime	rarely-n	rarely-n	yes	< once a	< once a	< once a	< once a	fairly b	< once w	often	rarely-n	somewhat	somewhat	not true	20-35	post hig	nil	unplan-w	$10399 o		N	N	N	N	N	N	N	1	2	N
rarely	never	rarely-n	rarely-n	rarely-n	often	rarely-n	rarely-n	rarely-n	rarely-n	rarely-n	no							rarely-n	rarely-n				20-35	complete	nil	unsure	$10399 o	3 wks to	3	2	2	N	N	2	2	1	2	2
never	never	rarely-n	sometime	rarely-n	often	rarely-n	rarely-n	rarely-n	rarely-n	rarely-n	no	< once a	< once a	< once a	once to	fairly g	no	sometime	rarely-n	somewhat	not true	somewhat	20-35	post hig	nil	plan-wan	$10400 o	still br	N	N	N	N	1	N	N	1	1	N
few time	sometime	rarely-n	rarely-n	rarely-n	often	rarely-n	sometime	rarely-n	rarely-n	rarely-n	no	three+ p	< once a	< once a	< once a	fairly g	no	rarely-n	rarely-n	not true	not true	not true	20-35	complete	nil	plan-wan	$10400 o	3 wks to	N	N	N	N	2	N	N	N	2	N
rarely	never	sometime	often	rarely-n	often	rarely-n	rarely-n	rarely-n	rarely-n	rarely-n	no	< once a	< once a	< once a	three+ p	very goo	no	sometime	rarely-n	very-oft	not true	not true	20-35	complete	nil	unplan-w	$10400 o	still br	N	1	1	N	1	1	1	2	1	1
never	never	rarely-n	rarely-n	rarely-n	sometime	rarely-n	rarely-n	rarely-n	rarely-n	rarely-n	yes	once to	< once a	once to	once to	fairly g	no	rarely-n	rarely-n	somewhat	somewhat	somewhat	13-19	incomple	nil	unsure	$10400 o	3 wks to	N	2	1	2	2	2	1	N	4	2
rarely	never	rarely-n		sometime	often	rarely-n	sometime	rarely-n	rarely-n	rarely-n	yes	< once a	three+ p	once to	< once a	fairly g	no	rarely-n	sometime	not true	not true	not true	20-35	complete	nil	unplan-w	$10400 o	still br	N	N	N	2	2	N	N	1	4	N
never	never	rarely-n	rarely-n	rarely-n	often	rarely-n	rarely-n	sometime	rarely-n	rarely-n	yes	once to	once to	once to	once to	fairly g	no	rarely-n	rarely-n	somewhat	somewhat	very-oft	20-35	complete	nil		$10400 o	4-6 mont	N	N	N	N	2	N	N	N	4	N
rarely	sometime	rarely-n	sometime	rarely-n	often	rarely-n	rarely-n	rarely-n	rarely-n	rarely-n	no	once to	< once a	< once a	< once a	very goo	no	sometime	rarely-n	somewhat	not true	not true	20-35	complete	>0 - .5	plan-wan	$10400 o	7 wks to	N	N	N	N	N	N	N	1	1	N
rarely	never	rarely-n	sometime	rarely-n	often	sometime	sometime	rarely-n	rarely-n	rarely-n	yes	< once a	< once a	< once a	once to	fairly g	no	rarely-n	rarely-n	somewhat	somewhat	not true	20-35	complete	nil	unsure	$10399 o	2 wks or	N	1	1	1	4	2	1	N	4	2
few time	sometime	sometime	sometime	sometime	sometime	rarely-n	sometime	rarely-n	rarely-n	sometime	no	three+ p	< once a	three+ p	three+ p	fairly g	three+ p	sometime	often	very-oft	somewhat	somewhat	20-35	complete	>0 - .5	unsure	$10400 o	still br	N	N	N	1	1	N	N	1	1	N
rarely	never	rarely-n	sometime	rarely-n	often	rarely-n	rarely-n	rarely-n	rarely-n	rarely-n	no							sometime	rarely-n				20-35	complete	nil	plan-wan	$10400 o	7 wks to	N	N	N	1	1	N	N	1	2	N
rarely	never	rarely-n	sometime	often	often	rarely-n	rarely-n	rarely-n	rarely-n	sometime	no	< once a	< once a	< once a	three+ p	fairly g	no	rarely-n	rarely-n	somewhat	not true	not true	20-35	post hig	>0 - .5	plan-wan	$10399 o	still br	N	N	N	N	2	N	N	1	2	N
few time	never	rarely-n	sometime	sometime	sometime	rarely-n	rarely-n	rarely-n	rarely-n	rarely-n	no	< once a	< once a	once to	< once a	fairly g	no	sometime	rarely-n	not true	not true	not true	20-35	complete	nil	plan-wan	$10400 o	still br	N	N	N	N	1	N	N	1	1	N
rarely	never	rarely-n	sometime	rarely-n	often	rarely-n	rarely-n	rarely-n	rarely-n	rarely-n	no	< once a	< once a	< once a	once to	fairly g	no	rarely-n	rarely-n	not true	not true	not true	20-35	complete	>0 - .5	plan-wan	$10399 o	7 wks to	N	N	N	N	1	N	N	N	2	N
rarely	never	rarely-n	rarely-n	rarely-n	sometime	rarely-n	rarely-n	rarely-n	rarely-n	rarely-n	yes	< once a	< once a	< once a	once to	fairly g	no	rarely-n	rarely-n	somewhat	not true	not true	20-35	post hig	nil	unsure	$10399 o	still br	N	N	N	1	2	N	N	1	2	N
rarely	never	rarely-n	rarely-n	rarely-n	often	sometime	rarely-n	rarely-n	rarely-n	rarely-n	no	once to	< once a	once to	once to	fairly g	no	rarely-n	rarely-n	somewhat	somewhat	not true	20-35	complete	nil	plan-wan	$10400 o	not at a	N	N	N	4	1	N	N	4	2	N
never	never	rarely-n	rarely-n	rarely-n	sometime	rarely-n	rarely-n	rarely-n	rarely-n	rarely-n	no	< once a	< once a	< once a	< once a	fairly g	no	rarely-n	rarely-n	not true	not true	not true	20-35	complete	>0 - .5		$10400 o	still br	N	N	N	1	N	N	N	1	N	N
rarely	sometime	rarely-n	often	rarely-n	often	rarely-n	rarely-n	rarely-n	rarely-n	rarely-n	no	three+ p	< once a	three+ p	three+ p	very bad	once or	often	rarely-n	very-oft	very-oft	not true	13-19	complete	nil	plan-wan	$10399 o	still br	N	N	N	2	2	N	N	2	2	N
few time	sometime	rarely-n	sometime	rarely-n	sometime	rarely-n	sometime	rarely-n	rarely-n	rarely-n	no	once to	< once a	once to	< once a	fairly g	no	rarely-n	rarely-n	not true	somewhat	not true	20-35	complete	nil	plan-wan	$10400 o	still br	N	N	N	N	1	N	N	N	2	N
never	never	rarely-n	sometime	sometime	sometime	sometime	sometime	sometime	rarely-n	rarely-n	no	three+ p		once to	three+ p	fairly g	< once w	sometime	rarely-n	somewhat	not true	not true	20-35	complete	nil	plan-wan	$10399 o	still br	N	N	N	1	1	N	N	1	2	N
never	never	rarely-n	sometime	sometime	often	rarely-n	sometime	sometime	rarely-n	rarely-n	no	< once a	< once a	once to	once to	fairly g	no	sometime	sometime	somewhat	somewhat	not true	20-35	complete	nil	plan-wan	$10400 o	7 wks to	N	N	N	N	N	N	N	N	2	N
few time	never	rarely-n	sometime	rarely-n	often	rarely-n	rarely-n		rarely-n	rarely-n		three+ p	once to	three+ p	three+ p	fairly b	< once w	sometime		very-oft	very-oft	not true	20-35	post hig	>0 - .5	unsure	$10399 o	7 wks to	N	N	N	N	N	N	N	N	N	N
rarely	never	rarely-n	rarely-n	rarely-n	often	rarely-n	rarely-n	rarely-n	rarely-n	rarely-n	no	three+ p	< once a	once to	once to	fairly g	no	sometime	rarely-n	very-oft	very-oft	not true	20-35	complete	nil	unsure	$10400 o	still br	1	3	1	1	2	1	1	N	4	1
never	never	rarely-n	sometime	rarely-n	often	rarely-n	sometime	rarely-n	rarely-n	rarely-n	no	< once a	< once a	three+ p	< once a	fairly g	no	rarely-n	sometime	somewhat	somewhat	not true	20-35	post hig	>0 - .5	plan-wan	$10400 o	still br	N	N	N	1	4	N	N	1	4	N
rarely	never	sometime	sometime	rarely-n	rarely-n	rarely-n	rarely-n	rarely-n	sometime	rarely-n	yes	< once a	< once a	< once a	< once a	very goo	no	rarely-n	rarely-n	not true	not true	not true	20-35	post hig	nil	unplan-w	$10400 o	2 wks or	N	N	N	1	4	N	N	1	4	N
never	never	sometime	rarely-n	rarely-n	sometime	rarely-n	sometime	sometime	rarely-n	rarely-n	no	three+ p	< once a	three+ p	once to	fairly b	no	rarely-n	rarely-n	very-oft	very-oft	very-oft	20-35	incomple	nil	plan-wan	$10399 o	not at a	N	1	1	2	2	1	N	2	2	1
never	often	rarely-n	sometime	rarely-n	sometime	rarely-n	sometime	rarely-n	rarely-n	rarely-n	no							sometime	rarely-n				20-35	complete	>0 - .5		$10399 o	4-6 mont	2	1	1	2	N	1	N	2	N	1
never	never	rarely-n	rarely-n	rarely-n	sometime	rarely-n	rarely-n	rarely-n	rarely-n	rarely-n	no	< once a	three+ p	once to	once to	fairly b	once or	rarely-n	rarely-n	very-oft	very-oft	not true	20-35	post hig	nil	plan-wan	$10400 o	4-6 mont	N	N	N	N	1	N	N	2	2	N
few time	never	sometime	sometime	sometime	often	rarely-n	rarely-n	rarely-n	rarely-n	rarely-n	no	< once a	< once a	< once a	< once a	very goo	no	rarely-n	rarely-n	not true	not true	not true	20-35	incomple	>0 - .5	plan-wan	$10400 o	still br	N	N	N	1	1	N	N	1	2	N
few time	never	rarely-n	rarely-n	rarely-n	sometime	rarely-n	rarely-n	rarely-n	rarely-n	rarely-n	no							rarely-n	rarely-n				13-19	post hig	nil	unplan-w	$10399 o	still br	N	N	N	1	1	N	N	N	1	N
never	never	rarely-n	rarely-n	sometime	often	rarely-n	rarely-n	rarely-n	rarely-n	rarely-n	no							sometime	rarely-n				20-35	complete	nil	unsure	$10400 o	still br	N	N	N	2	N	N	N	2	1	N
rarely	never	rarely-n	sometime	sometime	sometime	rarely-n	sometime	rarely-n	rarely-n	rarely-n	yes	< once a	< once a	< once a	once to	fairly g	no	rarely-n	rarely-n	somewhat	not true	not true	13-19	complete	nil	plan-wan	$10399 o	still br	N	N	N	N	1	N	N	1	N	N
rarely	sometime	rarely-n	often	rarely-n	sometime	rarely-n	sometime	rarely-n	rarely-n	rarely-n	no	< once a	< once a	< once a	< once a	fairly g	no	rarely-n	rarely-n	somewhat	not true	not true	20-35	complete	nil	plan-wan	$10399 o	not at a	N	1	N	N	1	1	1	N	1	1
almost e	never	rarely-n	rarely-n	sometime	sometime	rarely-n	sometime	rarely-n	sometime	rarely-n	no	< once a	< once a	< once a	once to	fairly g	no	sometime	rarely-n	not true	somewhat	not true	20-35	post hig	nil	unsure	$10400 o	4-6 mont	N	N	N	N	N	N	N	N	4	N
few time	never	rarely-n	often	rarely-n	often	rarely-n	sometime	rarely-n	sometime	rarely-n	no	once to	< once a	once to	three+ p	fairly g	no	rarely-n	rarely-n	very-oft	somewhat	not true	20-35	complete	nil	plan-wan	$10400 o	4-6 mont	N	N	N	N	1	N	N	N	2	N
few time	never	rarely-n	sometime	rarely-n	often	rarely-n	sometime	rarely-n	often	sometime	yes	< once a	< once a	< once a	once to	fairly g	< once w	sometime	often	somewhat	not true	not true	20-35	post hig	nil	plan-wan	$10400 o	still br	N	N	N	1	1	N	N	N	1	N
few time	sometime	rarely-n	sometime	sometime	often	rarely-n	rarely-n	rarely-n	rarely-n	rarely-n	no	three+ p	< once a	three+ p	once to	fairly b	no	rarely-n	rarely-n	somewhat	very-oft	somewhat	20-35	post hig	>0 - .5	plan-wan	$10400 o	still br	N	N	N	1	2	N	N	1	2	N
rarely	never	rarely-n	sometime	sometime	often	rarely-n	rarely-n	rarely-n	sometime	rarely-n	no	< once a	< once a	once to	once to	fairly g	< once w	rarely-n	rarely-n	not true	not true	not true	20-35	complete	>0 - .5	plan-wan	$10400 o	still br	N	N	N	N	1	N	N	1	1	N
rarely	never	sometime	rarely-n	rarely-n	often	rarely-n	rarely-n	rarely-n	rarely-n	rarely-n	no	< once a	< once a	< once a	< once a	fairly g	no	rarely-n	rarely-n	not true	somewhat	not true	20-35	complete	nil	plan-wan	$10400 o	not at a	N	N	N	4	2	N	N	4	1	N
never	never	sometime	rarely-n	rarely-n	often	rarely-n	rarely-n	rarely-n	sometime	rarely-n	no	once to	< once a	< once a	once to	fairly g	no	rarely-n	rarely-n	not true	not true	not true	20-35	complete	nil	unsure	$10400 o	not at a	N	N	N	N	2	N	N	1	2	N
few time	sometime	sometime	sometime	rarely-n	often	rarely-n	rarely-n	rarely-n	rarely-n	rarely-n	yes	three+ p	three+ p	three+ p	once to	fairly g	< once w	sometime	rarely-n	somewhat	somewhat	not true	20-35	incomple	nil	plan-wan	$10400 o	2 wks or	N	N	N	2	4	N	N	2	2	N
rarely	never	often	often	sometime	sometime	sometime	sometime	rarely-n	rarely-n	rarely-n	no	three+ p	< once a	three+ p	once to	fairly b	once or	sometime	rarely-n	very-oft	very-oft	somewhat	20-35	post hig	nil	unplan-w	$10400 o	4-6 mont	N	N	N	1	2	N	N	N	2	N
rarely	never	rarely-n	rarely-n	sometime	often	rarely-n	rarely-n	rarely-n	rarely-n	rarely-n	no	< once a	< once a	< once a	< once a	very goo	< once w	sometime	rarely-n	not true	not true	not true	20-35	post hig	nil	plan-wan	$10400 o	still br	N	N	N	1	2	N	N	1	2	N
almost e	never	sometime	sometime	rarely-n	often	rarely-n	rarely-n	rarely-n	rarely-n	rarely-n	yes	once to	three+ p	once to	three+ p	fairly b	once or	sometime	rarely-n	very-oft	somewhat	not true	20-35	complete	>0 - .5	unsure	$10400 o	still br	1	1	1	7	N	1	1	4	N	1
rarely	never	rarely-n	sometime	sometime	often	rarely-n	rarely-n	rarely-n	rarely-n	rarely-n	no	< once a	< once a	< once a	once to	very goo	no	often	rarely-n	not true	not true	somewhat	20-35	incomple	nil	plan-wan	$10399 o	2 wks or	N	N	N	1	1	N	N	2	1	N
rarely	sometime	rarely-n	sometime	sometime	sometime	rarely-n	rarely-n	rarely-n	rarely-n	rarely-n	no	once to	< once a	< once a	< once a	fairly g	no	sometime	rarely-n	not true	not true	not true	20-35	complete	nil	unsure	$10400 o	still br	N	N	N	N	2	N	N	1	2	N
few time	never	often	often	sometime	often	rarely-n	rarely-n	rarely-n	rarely-n	rarely-n	no	once to	< once a	< once a	once to	fairly g	< once w	rarely-n	rarely-n	somewhat	somewhat	not true	20-35	complete	>.5 - 1	unsure	$10400 o	still br	N	1	N	N	N	1	1	N	1	N
few time	sometime	rarely-n	sometime	sometime	rarely-n	rarely-n	rarely-n	rarely-n	rarely-n	rarely-n	no	< once a	once to	< once a	< once a	fairly g	no	sometime	sometime	not true	not true	not true	20-35	complete	nil	unplan-w	$10399 o	still br	N	N	N	1	1	N	N	1	1	N
never	never	rarely-n	rarely-n	rarely-n	often	rarely-n	rarely-n	rarely-n	sometime	rarely-n	no	< once a	< once a	< once a	< once a	very goo	no	rarely-n	rarely-n	not true	not true	not true	20-35	incomple	nil	unsure	$10399 o	3 wks to	N	N	N	N	2	N	N	1	4	N
rarely	often	rarely-n	sometime	rarely-n	sometime	rarely-n	rarely-n	sometime	rarely-n	rarely-n	no							often	rarely-n				20-35	complete	nil	unsure	$10400 o	not at a	5	5	5	4	4	5	3	4	7	3
rarely	never	rarely-n	rarely-n	sometime	often	rarely-n	rarely-n	rarely-n	rarely-n	rarely-n	no	< once a	< once a	< once a	< once a	fairly g	no	sometime	rarely-n	not true	not true	somewhat	20-35	complete	>0 - .5	unsure	$10400 o	7 wks to	1	1	N	1	1	1	1	2	1	1
rarely	never	rarely-n	sometime	sometime	sometime	rarely-n	rarely-n	rarely-n	rarely-n	rarely-n	yes	< once a	< once a	once to	once to	fairly g	no	sometime	rarely-n	somewhat	somewhat	somewhat	20-35	complete	>0 - .5	unsure	$10400 o	still br	N	N	N	N	1	N	N	N	1	N
rarely	never	rarely-n	sometime	rarely-n	often	rarely-n	rarely-n	rarely-n	rarely-n	rarely-n	no							sometime	rarely-n				20-35	post hig	>0 - .5	unsure	$10400 o	still br	N	N	N	1	1	N	N	1	2	N
never	never	sometime	rarely-n	often	sometime	rarely-n	sometime	often	rarely-n	rarely-n	yes							rarely-n	rarely-n				13-19	complete	nil	plan-wan	$10399 o	still br	2	1	1	N	N	1	1	N	2	3
never	never	sometime	sometime	sometime	often	rarely-n	rarely-n	rarely-n	sometime	rarely-n	yes							sometime	rarely-n				20-35	complete	nil	plan-wan	$10400 o	7 wks to	N	N	N	2	7	N	N	2	7	N
never	sometime	rarely-n	rarely-n	rarely-n	often	rarely-n	rarely-n	rarely-n	sometime	sometime	yes	< once a	< once a	once to	once to	fairly g	no	sometime	sometime	not true	somewhat	somewhat	13-19	complete	nil	unsure	$10400 o	3 wks to	2	1	1	1	N	1	1	2	N	N
never	never	rarely-n	sometime	sometime	sometime	rarely-n	sometime	sometime	rarely-n	rarely-n	yes	once to	< once a	< once a	once to	fairly g	no	sometime	rarely-n	somewhat	not true	somewhat	20-35	complete	nil	plan-wan	$10399 o	not at a	N	N	N	N	N	N	N	N	N	N
few time	never	sometime	rarely-n	rarely-n	often	sometime	rarely-n	rarely-n	rarely-n	rarely-n	yes	< once a	< once a	< once a	< once a	fairly g	no	rarely-n	rarely-n	not true	not true	not true	20-35	incomple	nil	unplan-w	$10400 o	not at a	2	1	1	2	N	1	1	2	N	3
never	never	rarely-n	rarely-n	sometime	sometime	rarely-n	rarely-n	rarely-n	rarely-n	rarely-n	no							rarely-n	rarely-n				20-35	complete	nil	plan-wan	$10400 o	7 wks to	N	N	N	2	1	N	N	1	2	N
never	never	sometime	rarely-n	rarely-n	often	rarely-n	sometime	rarely-n	sometime	rarely-n	no	< once a	once to	< once a	three+ p	fairly g	no	sometime	rarely-n	not true	not true	not true	13-19	complete	nil	unplan-w	$10400 o	still br	N	N	N	N	N	N	N	N	N	N
never	never	rarely-n	rarely-n	sometime	sometime	rarely-n	rarely-n	rarely-n	rarely-n	rarely-n	yes	< once a	three+ p	< once a	once to	fairly b	no	sometime	rarely-n	somewhat	somewhat	not true	20-35	complete	nil	plan-wan	$10399 o	4-6 mont	N	N	N	N	1	N	N	N	1	N
rarely	never	rarely-n	sometime	rarely-n	sometime	rarely-n	rarely-n	rarely-n	rarely-n	sometime	no	once to	once to	once to	once to	fairly g	no	rarely-n	rarely-n	not true	somewhat	not true	20-35	complete	>0 - .5	plan-wan	$10400 o	4-6 mont	2	1	1	1	2	2	2	2	4	2
rarely	sometime	rarely-n	rarely-n	rarely-n	sometime	rarely-n	rarely-n	rarely-n	rarely-n	sometime	no							rarely-n	rarely-n				20-35	complete	nil	unsure	$10400 o	not at a	1	1	1	N	2	1	1	N	1	1
never	sometime	rarely-n	sometime	rarely-n	sometime	rarely-n	rarely-n	rarely-n	rarely-n	rarely-n	no	< once a		< once a	once to	fairly b	no	rarely-n	rarely-n		somewhat	not true	20-35	complete	nil	unsure	$10399 o	3 wks to	5	N	N	N	1	N	N	N	4	3
almost e	sometime	often	rarely-n	rarely-n	often	rarely-n	rarely-n	rarely-n	rarely-n	rarely-n	no	< once a	< once a	< once a	< once a	very goo	no	rarely-n	rarely-n	not true	not true	not true	20-35	incomple	>0 - .5	unsure	$10400 o	still br	N	N	N	N	7	N	N	N	7	N
rarely	sometime	rarely-n	rarely-n	rarely-n	often	rarely-n	rarely-n	rarely-n	rarely-n	rarely-n	yes	once to	< once a	< once a	< once a	fairly g	no	rarely-n	rarely-n	not true	not true	not true	20-35	incomple	nil	plan-wan	$10400 o	not at a	N	N	N	N	2	N	N	N	4	N
rarely	sometime	rarely-n	rarely-n	rarely-n	sometime	rarely-n	rarely-n	rarely-n	sometime	sometime	no							rarely-n	sometime				20-35	complete	nil	plan-wan	$10400 o	not at a	N	N	N	N	4	N	N	1	1	N
never	never	rarely-n	rarely-n	often	often	rarely-n	sometime	sometime	rarely-n	rarely-n	no							rarely-n	rarely-n				20-35	incomple	nil	plan-wan	$10400 o	3 wks to	1	1	1	1	1	1	1	1	4	1
few time	never	rarely-n	sometime	sometime	often	rarely-n	sometime	rarely-n	rarely-n	rarely-n	no	once to	< once a	< once a	once to	fairly g	no	rarely-n	rarely-n	somewhat	not true	not true	20-35	complete	>0 - .5	unplan-w	$10400 o	still br	N	N	N	1	1	N	N	1	1	N
rarely	sometime	rarely-n	sometime		rarely-n	rarely-n	rarely-n	rarely-n	rarely-n	rarely-n	yes	< once a	< once a	< once a	< once a	fairly g	no	sometime	rarely-n	not true	not true	not true	20-35	complete	nil	plan-wan	$10400 o	7 wks to	N	N	N	2	N	N	N	1	N	N
almost e	never	sometime	often	rarely-n	often	rarely-n	sometime	rarely-n	rarely-n	rarely-n	no	< once a	< once a	< once a	< once a	fairly g	< once w	sometime	rarely-n	not true	not true	somewhat	20-35	complete	nil	unsure	$10399 o	7 wks to	N	2	2	2	N	1	N	1	N	N
rarely		rarely-n	rarely-n	often	often	rarely-n	sometime	often	rarely-n	rarely-n	no	three+ p	< once a	three+ p	once to	fairly g	no	rarely-n	rarely-n	not true	very-oft	not true	35+	incomple	nil	unplan-w	$10399 o	not at a	5	5	2	N	2	5	5	1	4	5
never	never	rarely-n	rarely-n	rarely-n	often	rarely-n	rarely-n	rarely-n	rarely-n	rarely-n	no	< once a	< once a	< once a	< once a	fairly g	no	often	rarely-n	somewhat	not true	not true	20-35	incomple	>0 - .5		$10399 o	2 wks or	1	1	1	N	1	1	1	1	2	1
never	sometime	rarely-n	often	rarely-n	sometime	sometime	sometime	rarely-n	rarely-n	sometime	no	once to	< once a	three+ p	three+ p	fairly b	three+ p	often	rarely-n	very-oft	very-oft	very-oft	13-19	complete	nil	plan-wan	$10400 o	not at a	N	N	N	1	2	N	N	1	2	N
few time	never	rarely-n	sometime	rarely-n	sometime	rarely-n	rarely-n	rarely-n	rarely-n	rarely-n	no							rarely-n	rarely-n				13-19	complete	nil	unsure	$10400 o	3 wks to	N	N	N	N	2	N	N	N	2	N
few time	never	rarely-n	sometime	rarely-n	often	rarely-n	rarely-n	rarely-n	rarely-n	rarely-n	no	< once a	< once a	once to	< once a	fairly g	no	rarely-n	rarely-n	not true	not true	not true	20-35	complete	nil	plan-wan		not at a	2	1	2	N	4	2	2	N	4	2
few time	never	sometime	rarely-n	rarely-n	rarely-n	rarely-n	rarely-n	rarely-n	rarely-n	rarely-n	no	< once a	< once a	once to	once to	fairly g	no	sometime	rarely-n				20-35	incomple	nil	plan-wan	$10399 o	3 wks to	1	2	1	N	4	2	1	2	1	1
few time	never	rarely-n	rarely-n	rarely-n	sometime	rarely-n	sometime	rarely-n	sometime	rarely-n	yes							often	rarely-n				13-19	incomple	nil	unsure	$10399 o	not at a	N	N	N	N	N	N	N	N	N	N
never	never	rarely-n	sometime	rarely-n	often	rarely-n	sometime	rarely-n	sometime	rarely-n	yes							rarely-n	rarely-n				20-35	post hig	nil	plan-wan	$10399 o	2 wks or	N	N	N	N	2	N	N	N	4	N
never	never	rarely-n	rarely-n	rarely-n	often	rarely-n	rarely-n	rarely-n	rarely-n	rarely-n	no	< once a	< once a	< once a	once to	fairly g	< once w	rarely-n	rarely-n	somewhat	not true	not true	20-35	complete	nil	plan-wan	$10400 o	still br	N	N	N	1	2	N	N	2	2	N
never	never	sometime	often	rarely-n	often	rarely-n	sometime	rarely-n	sometime	rarely-n	no	< once a	< once a	< once a	< once a	fairly g	no	rarely-n	rarely-n	somewhat	not true	not true	20-35	complete	nil	plan-wan	$10400 o	still br	N	N	N	1	1	N	N	N	2	N
never	never	often	sometime	rarely-n	often	sometime	sometime	sometime	rarely-n	rarely-n	no	three+ p	< once a	once to	< once a	fairly b	no	sometime	rarely-n	somewhat	very-oft	somewhat	20-35	post hig	nil	unsure	$10399 o	not at a	N	N	N	1	N	N	N	2	N	N
rarely	sometime	rarely-n	rarely-n	rarely-n	often	rarely-n	rarely-n	rarely-n	rarely-n	rarely-n	no	three+ p	< once a	once to	< once a	fairly g	no	rarely-n	rarely-n	not true	somewhat	not true	20-35	complete	>0 - .5	unsure	$10399 o	not at a	1	1	1	2	N	1	1	2	N	1
never	never	sometime	rarely-n	sometime	often	rarely-n	rarely-n	rarely-n	rarely-n	rarely-n	yes	once to	< once a	once to	once to	fairly g	< once w	sometime	rarely-n	somewhat	somewhat	not true	20-35	complete	nil		$10399 o	not at a	N	N	N	N	N	N	N	N	1	N
almost e	never	sometime	sometime	rarely-n	often	sometime	rarely-n	rarely-n	sometime	rarely-n	yes							rarely-n	rarely-n				20-35	complete	>0 - .5	plan-wan	$10399 o	still br	N	N	N	N	7	N	N	N	7	N
rarely	never	sometime	sometime	rarely-n	sometime	rarely-n	sometime	sometime	sometime	sometime	no	three+ p	< once a	< once a	< once a	fairly g	< once w	rarely-n	sometime	not true	somewhat	not true	20-35	complete	>0 - .5	unplan-w	$10399 o	3 wks to	N	N	N	4	4	N	N	7	7	N
rarely	never	rarely-n	sometime	sometime	often	rarely-n	rarely-n	rarely-n	rarely-n	rarely-n	no	< once a	< once a	once to	once to	fairly g	no	sometime	rarely-n	somewhat	not true	not true	20-35	complete	nil	unsure	$10400 o	still br	N	N	N	N	N	N	N	N	N	N
never	never	sometime	sometime	sometime	sometime	rarely-n	rarely-n	sometime	rarely-n	rarely-n	yes	< once a	< once a	< once a	< once a	fairly g	no	rarely-n	rarely-n	not true	not true	not true	20-35	complete	nil	unsure	$10399 o	3 wks to	N	N	N	N	N	N	N	N	N	N
never	never	sometime	rarely-n	rarely-n	sometime	rarely-n	rarely-n	rarely-n	rarely-n	rarely-n	yes	once to	three+ p	three+ p	three+ p	fairly g	no	rarely-n	rarely-n	somewhat	somewhat	not true	20-35	complete	nil	plan-wan	$10400 o	still br	3	2	1	4	4	2	2	7	N	1
few time	sometime	often	often	often	often	sometime	rarely-n	rarely-n	rarely-n	rarely-n	no	once to	< once a	once to	once to	fairly g	no	rarely-n	rarely-n				20-35	complete	nil	plan-wan	$10400 o	not at a	1	1	2	N	2	2	2	N	2	2
never	never	rarely-n	sometime	rarely-n	sometime	rarely-n	sometime	sometime	rarely-n	rarely-n	yes	three+ p	once to	three+ p	three+ p	fairly b	< once w	rarely-n	rarely-n	very-oft	very-oft	very-oft	13-19	complete	nil	unsure	$10399 o	4-6 mont	N	N	N	N	N	N	N	1	2	N
rarely	never	rarely-n	often	sometime	sometime	rarely-n	rarely-n	rarely-n	rarely-n	rarely-n	no	once to	< once a	once to	once to	fairly g	no	rarely-n	rarely-n	not true	not true	not true	20-35	complete	>0 - .5	plan-wan	$10399 o	not at a	1	2	2	1	4	2	2	1	4	3
rarely	never	rarely-n	sometime	sometime	sometime	sometime	often	often	sometime	sometime	yes	< once a	< once a	< once a	three+ p	fairly g	< once w	sometime	rarely-n	somewhat	somewhat	not true	20-35	complete	>0 - .5	unplan-w	$10400 o	7 wks to	1	2	1	2	2	1	1	4	2	1
rarely	never	sometime	sometime	rarely-n	often	rarely-n	sometime	rarely-n	rarely-n	rarely-n	no	< once a	once to	three+ p	three+ p	very bad	no	sometime	rarely-n	very-oft	very-oft	very-oft	35+	complete	>0 - .5	unplan-w	$10400 o	4-6 mont	N	2	2	N	2	2	2	N	2	2
rarely	sometime	rarely-n	rarely-n	rarely-n	sometime	rarely-n	sometime	rarely-n	sometime	sometime	yes	< once a	< once a	< once a	< once a	fairly g	no	sometime	sometime	very-oft	not true	not true	20-35	complete	nil	plan-wan	$10400 o	still br	N	N	N	1	1	N	N	N	1	1
rarely	never	rarely-n	sometime	sometime	often	rarely-n	sometime	rarely-n	rarely-n	rarely-n	no	three+ p	< once a	three+ p	three+ p	fairly b	no	rarely-n	rarely-n	somewhat	very-oft	not true	35+	complete	>0 - .5	unsure	$10400 o	3 wks to	N	N	N	2	N	N	N	1	N	N
rarely	never	sometime	sometime	rarely-n	sometime	rarely-n	sometime	rarely-n	rarely-n	rarely-n	no	< once a	< once a	< once a	three+ p	fairly g	< once w	often	rarely-n	somewhat	not true	somewhat	20-35	post hig	>0 - .5	unplan-w	$10400 o	still br	1	N	N	2	N	N	N	2	N	N
never	never	rarely-n	sometime	sometime	sometime	rarely-n	rarely-n	rarely-n	rarely-n	rarely-n	no							rarely-n	rarely-n				20-35	complete	>0 - .5	unsure	$10400 o	still br	N	N	N	1	1	N	N	2	1	N
few time	never	sometime	rarely-n	sometime	often	sometime	rarely-n	often	often	sometime	yes	< once a	< once a	once to	< once a	fairly g	no	rarely-n	rarely-n	not true	not true	not true	20-35	complete	nil	plan-wan	$10399 o	still br	N	N	N	2	N	N	N	2	N	N
few time	never	sometime	often	sometime	sometime	sometime	sometime	rarely-n	rarely-n	sometime	no	once to	< once a	once to	< once a	fairly g	no	sometime	sometime	somewhat	somewhat	not true	20-35	complete	>0 - .5	unsure	$10400 o	3 wks to	1	1	1	2	1	2	1	2	2	1
never	never	rarely-n	sometime	rarely-n	often	rarely-n	sometime	rarely-n	sometime	sometime	no							rarely-n	rarely-n				20-35	complete	nil	plan-wan	$10400 o	still br	N	N	N	N	N	N	N	1	N	N
rarely	sometime	sometime	rarely-n	rarely-n	sometime	rarely-n	sometime	rarely-n	sometime	rarely-n	yes							rarely-n	rarely-n				20-35	complete	nil	plan-wan	$10399 o	still br	N	N	N	N	2	N	N	1	2	N
rarely	never	rarely-n	rarely-n	rarely-n	often	rarely-n	rarely-n	rarely-n	rarely-n	rarely-n	no							rarely-n	rarely-n				20-35	complete	nil	plan-wan	$10400 o	still br	N	N	N	1	1	N	N	2	N	N
few time	never	rarely-n	sometime	rarely-n	sometime	rarely-n	sometime	rarely-n	rarely-n	rarely-n	yes	< once a	once to	once to	three+ p	fairly g	no	rarely-n	rarely-n	not true	somewhat	not true	20-35	complete	>0 - .5		$10400 o	7 wks to	N	N	N	N	1	N	N	N	1	N
almost e	never	rarely-n	rarely-n	rarely-n	often	sometime	sometime	rarely-n	rarely-n	rarely-n	yes	< once a	< once a	< once a	< once a	very goo	no	rarely-n	rarely-n	not true	not true	not true	20-35	complete	>0 - .5	unplan-w	$10400 o	still br	N	N	N	1	2	N	N	1	1	N
almost e	sometime	rarely-n		rarely-n	often	rarely-n	sometime	sometime	rarely-n	rarely-n	no	once to	< once a	once to	once to	fairly g	no	rarely-n	sometime	not true	somewhat	not true	20-35	post hig	>0 - .5	unsure	$10400 o	4-6 mont	2	2	1	N	1	2	2	2	2	2
almost e	never	rarely-n	sometime	rarely-n	often	rarely-n	sometime	rarely-n	rarely-n	rarely-n	no	once to	< once a	once to	three+ p	fairly g	< once w	sometime	rarely-n	somewhat	not true	not true	20-35	post hig	>1 per d	plan-wan	$10400 o	2 wks or	N	N	N	1	N	N	N	1	1	N
rarely	never	sometime	rarely-n	rarely-n	often	rarely-n	rarely-n	rarely-n	rarely-n	rarely-n	no	three+ p	< once a	three+ p	three+ p	very bad	no	rarely-n	rarely-n	very-oft	very-oft	very-oft	20-35	incomple	nil	unplan-w	$10400 o	not at a	3	2	1	2	1	2	2	2	1	2
never	never	rarely-n	rarely-n	sometime	often	rarely-n	rarely-n	rarely-n	rarely-n	rarely-n	no					fairly g	no	rarely-n	rarely-n	not true	not true	not true	20-35	post hig	>0 - .5	plan-wan	$10399 o	still br	N	N	N	1	2	N	N	N	2	N
few time	never	rarely-n	rarely-n	rarely-n	often	rarely-n	rarely-n	rarely-n	rarely-n	rarely-n	no	once to	< once a	once to	< once a	fairly g	< once w	sometime	rarely-n	not true	somewhat	not true	20-35	complete	nil	unsure	$10400 o	still br	N	N	N	1	2	N	N	1	2	N
never	never	often	sometime	rarely-n	rarely-n	rarely-n	rarely-n	rarely-n	rarely-n	rarely-n	no	< once a	< once a	three+ p	once to	fairly g	no	rarely-n	rarely-n	somewhat	somewhat	not true	20-35	post hig	nil	plan-wan	$10400 o	still br	1	N	N	N	N	N	N	N	N	N
few time	sometime	rarely-n	sometime	rarely-n	often	sometime	rarely-n	sometime	sometime	rarely-n	no	< once a	< once a	once to	once to	fairly g	no	sometime	rarely-n	not true	not true	not true	20-35	complete	nil	unsure	$10399 o	2 wks or	N	N	N	N	4	N	N	N	4	N
never	never	sometime	sometime	sometime	sometime	rarely-n	sometime	rarely-n	rarely-n	rarely-n	no	< once a	< once a	< once a	once to	fairly g	< once w	rarely-n	sometime	very-oft	not true	not true	20-35	post hig	>0 - .5	unplan-w	$10400 o	still br	N	N	N	1	N	N	N	1	N	N
never	never	rarely-n	sometime	rarely-n	sometime	rarely-n	rarely-n	rarely-n	rarely-n	rarely-n	no							rarely-n	rarely-n				20-35	post hig	nil	plan-wan	$10400 o	4-6 mont	N	N	N	N	1	N	N	N	1	N
rarely	never	often	sometime	rarely-n	often	sometime	rarely-n	rarely-n	sometime	sometime	yes	three+ p	< once a	three+ p	three+ p	very bad	once or	rarely-n	rarely-n	very-oft	very-oft	very-oft	20-35	complete	>1 per d	unsure	$10400 o	not at a	3	2	2	1	2	2	2	2	2	2
few time	never	sometime	sometime	sometime	often	rarely-n	sometime	rarely-n	rarely-n	rarely-n	no	three+ p	< once a	three+ p	once to	fairly g	once or	rarely-n	rarely-n	somewhat	very-oft	very-oft	20-35	incomple	nil	plan-wan	$10399 o	not at a	N	N	N	1	2	N	N	2	2	N
rarely		rarely-n	often	often	sometime	rarely-n	rarely-n	rarely-n	rarely-n	rarely-n	yes							often	rarely-n				20-35	complete	>0 - .5	unsure		not at a	1	1	1	2	2	1	1	2	2	1
few time	sometime	sometime	sometime	sometime	often	rarely-n	rarely-n	rarely-n	rarely-n	rarely-n	no	three+ p	< once a	once to	once to	fairly g	no	sometime	rarely-n	very-oft	somewhat	somewhat	20-35	incomple	nil	unplan-w	$10400 o	7 wks to	N	N	N	1	2	N	N	1	4	N
rarely	never	rarely-n	rarely-n	rarely-n	often	rarely-n	rarely-n	rarely-n	rarely-n	rarely-n	no							sometime	rarely-n				20-35	complete	>0 - .5	unplan-w	$10400 o	3 wks to	N	N	N	1	2	N	N	2	2	N
rarely	never	rarely-n	sometime	sometime	often	rarely-n	rarely-n	rarely-n	rarely-n	rarely-n	no	three+ p	< once a	three+ p	three+ p	fairly b	< once w	rarely-n	rarely-n	very-oft	somewhat	not true	20-35	post hig	nil	unplan-w	$10400 o	still br	N	N	N	N	N	N	N	N	N	N
few time		rarely-n	sometime	sometime	rarely-n	rarely-n	sometime	sometime	rarely-n	rarely-n	no	< once a	< once a	once to	once to	fairly g	< once w	sometime	rarely-n	not true	somewhat	somewhat	13-19	post hig	nil	unsure	$10400 o	2 wks or	N	1	1	N	1	N	1	N	1	2
rarely	never	rarely-n	rarely-n	rarely-n	rarely-n	sometime	sometime	rarely-n	rarely-n	rarely-n	no	once to	< once a	once to	three+ p	fairly g	once or	rarely-n	rarely-n	somewhat	somewhat	not true	20-35	incomple	nil	unplan-w	$10399 o	7 wks to	N	2	N	N	N	2	1	N	4	1
few time	never	sometime	sometime	rarely-n	sometime	rarely-n	rarely-n	rarely-n	rarely-n	rarely-n	no	once to	three+ p	three+ p	once to	fairly b	no	sometime	rarely-n	somewhat	very-oft	somewhat	20-35	complete	>0 - .5	plan-wan	$10399 o	still br	N	N	N	N	4	N	N	N	2	N
rarely	never	rarely-n	rarely-n	rarely-n	often	rarely-n	sometime	rarely-n	sometime	rarely-n	yes	< once a	< once a	< once a	once to	very goo	no	rarely-n	rarely-n	not true	somewhat	not true	35+	incomple	>0 - .5	plan-wan	$10400 o	7 wks to	N	N	N	1	N	N	N	1	1	N
few time	never	rarely-n	sometime	rarely-n	rarely-n	rarely-n	sometime	rarely-n	often	rarely-n	yes	< once a	once to	once to	< once a	fairly g	no	sometime	rarely-n	not true	not true	not true	20-35	incomple	nil	unplan-w	$10399 o	7 wks to	1	1	1	1	2	2	1	1	2	1
rarely	never	sometime	sometime	often	often	rarely-n	rarely-n	rarely-n	sometime	sometime	yes	three+ p	< once a	once to	once to	fairly g	< once w	rarely-n	rarely-n	very-oft	somewhat	very-oft	13-19	incomple	nil	unplan-w	$10399 o	not at a	2	1	1	2	1	1	1	2	1	2
	sometime	rarely-n	rarely-n	sometime	often	rarely-n	rarely-n	rarely-n	rarely-n	rarely-n	no							rarely-n	rarely-n				20-35	complete	>.5 - 1	unsure	$10400 o	still br	1	2	1	2	2	2	3	2	4	N
rarely	sometime	rarely-n	rarely-n	rarely-n	often	rarely-n	sometime	rarely-n	rarely-n	rarely-n	no	< once a	< once a	< once a		very goo	no	sometime	rarely-n	not true	not true	not true	20-35	post hig	>0 - .5	plan-wan	$10399 o	4-6 mont	N	N	N	N	N	N	N	1	N	N
rarely	sometime	rarely-n	rarely-n	sometime	often	rarely-n	rarely-n	rarely-n	sometime	rarely-n	yes	< once a	< once a	< once a	< once a	fairly g	no	rarely-n	rarely-n	not true	not true	not true	20-35	complete	nil	unplan-w	$10400 o	not at a	N	N	N	1	2	N	N	2	2	N
rarely	never					rarely-n	sometime	rarely-n	rarely-n	rarely-n	yes								rarely-n				35+	complete	nil		$10400 o	4-6 mont	N	N	N	N	1	N	N	N	2	N
never	sometime	rarely-n	rarely-n	sometime	sometime	rarely-n	rarely-n	rarely-n	rarely-n	rarely-n	no	< once a	< once a	< once a	< once a	very goo	no	sometime	rarely-n	not true	not true	not true	20-35	post hig	nil	unplan-w	$10400 o	still br	N	N	N	2	2	N	N	1	4	N
rarely	never	rarely-n	sometime	often	often	rarely-n	sometime	rarely-n	sometime	sometime	yes	< once a	three+ p	< once a	once to	very goo	no	rarely-n	rarely-n	somewhat	somewhat	not true	20-35	incomple	nil		$10400 o	not at a	2	1	1	4	N	2	2	4	1	2
rarely	never	rarely-n	rarely-n	rarely-n	sometime	rarely-n	rarely-n	rarely-n	rarely-n	rarely-n	no	< once a	< once a	< once a	< once a	very goo	no	sometime	rarely-n	not true	not true	not true	20-35	complete	>0 - .5	plan-wan	$10400 o	7 wks to	N	N	N	N	1	N	N	N	2	N
almost e	often	rarely-n	sometime	sometime	often	sometime	rarely-n	rarely-n	rarely-n	rarely-n	yes	three+ p	< once a	< once a	once to	fairly b	no	sometime	rarely-n	somewhat	somewhat	not true	20-35	complete	nil	plan-wan	$10400 o	still br	N	N	N	1	N	N	N	2	N	N
few time	never	rarely-n	rarely-n	rarely-n	sometime	rarely-n	rarely-n	rarely-n	sometime	rarely-n	no	< once a		< once a	< once a	very goo	no	rarely-n	rarely-n	somewhat	not true	not true	20-35	post hig	nil	plan-wan	$10400 o		N	N	N	N	2	N	N	N	2	N
few time	sometime	rarely-n	rarely-n	rarely-n	sometime	rarely-n		rarely-n	rarely-n	rarely-n	yes							rarely-n	rarely-n				20-35	complete	nil	unsure	$10400 o	still br	N	N	N	1	1	N	N	1	1	N
rarely	never	rarely-n	often	often	often	rarely-n	often	sometime	sometime	sometime	no	three+ p				fairly g	no	sometime	sometime	somewhat	somewhat	somewhat	13-19	incomple	>0 - .5	unplan-w	$10399 o	2 wks or	N	N	N	N	1	N	N	2	1	N
never	never	rarely-n	rarely-n	sometime	often	rarely-n	rarely-n	rarely-n	rarely-n	rarely-n	no	< once a	< once a	< once a	< once a	very goo	no	rarely-n	rarely-n	not true	not true	not true	35+	complete	nil	plan-wan	$10399 o	7 wks to	N	N	N	N	1	N	N	2	1	N
few time	never	rarely-n	sometime	rarely-n	sometime	rarely-n	rarely-n	rarely-n	rarely-n	rarely-n	yes	< once a	< once a	< once a	< once a	very goo	no	often	rarely-n	not true	not true	not true	13-19	post hig	nil	unsure	$10400 o	4-6 mont	3	1	1	2	N	1	1	1	N	1
never	never	rarely-n	rarely-n	sometime	often	rarely-n	rarely-n	rarely-n	sometime	rarely-n	no	< once a	three+ p	< once a	< once a	very goo	< once w	rarely-n	rarely-n	not true	not true	not true	20-35	incomple	>0 - .5	unplan-w	$10399 o	not at a	N	1	1	7	2	1	2	2	7	2
few time	sometime	sometime	rarely-n	rarely-n	often	sometime	sometime	rarely-n	sometime	rarely-n	yes	< once a	< once a	once to	once to	fairly g	no	sometime	rarely-n	somewhat	not true	not true	20-35	incomple	nil	unplan-w	$10399 o	not at a	2	2	2	2	1	2	2	1	4	3
rarely	never	rarely-n	rarely-n	rarely-n	sometime	rarely-n	rarely-n	rarely-n	sometime	rarely-n	no	once to	< once a	< once a	< once a	very goo	no	sometime	rarely-n	not true	not true	not true	20-35	post hig	nil	unplan-w	$10400 o	4-6 mont	N	N	N	1	2	N	N	1	2	N
rarely	never	rarely-n	sometime	rarely-n	often	rarely-n	rarely-n	rarely-n	rarely-n	rarely-n	yes	once to	< once a	once to	< once a	fairly g	< once w	rarely-n	rarely-n	somewhat	somewhat	not true	20-35	post hig	>0 - .5	unsure	$10400 o	4-6 mont	N	N	N	N	2	N	N	1	2	N
never	never	rarely-n	rarely-n	rarely-n	sometime	rarely-n	rarely-n	rarely-n	rarely-n	rarely-n	no	< once a	< once a	< once a	three+ p	fairly b	once or	sometime	rarely-n		somewhat	not true	20-35	incomple	nil	plan-wan	$10400 o	still br	N	N	N	1	1	N	N	1	1	N
never	never	rarely-n	sometime	rarely-n	sometime	rarely-n	rarely-n	rarely-n	rarely-n	rarely-n	no							sometime	rarely-n				20-35	complete	nil	plan-wan	$10399 o	4-6 mont	N	N	N	1	2	N	N	N	7	N
few time	sometime	sometime	sometime	sometime	often	rarely-n	rarely-n	rarely-n	rarely-n	rarely-n	no	< once a	< once a	< once a	once to	fairly g	no	sometime	sometime	somewhat	not true	somewhat	20-35	complete	nil	plan-wan	$10400 o	7 wks to	2	2	N	1	2	2	1	1	2	2
few time	never	rarely-n	sometime	often	often	rarely-n	sometime	sometime	rarely-n	rarely-n	yes	once to	< once a	< once a	once to	fairly g	< once w	rarely-n	rarely-n	very-oft	not true	not true	13-19	complete	>0 - .5	unsure		7 wks to	1	N	N	N	N	1	N	2	1	N
rarely	sometime	rarely-n	rarely-n	sometime	sometime	rarely-n	rarely-n	sometime	rarely-n	rarely-n	no							rarely-n	rarely-n				20-35	complete	>0 - .5	plan-wan	$10400 o	not at a	N	N	N	N	2	N	N	N	2	N
rarely	never	rarely-n	sometime	rarely-n	sometime	rarely-n	rarely-n	rarely-n	rarely-n	rarely-n	no	< once a	< once a	< once a	once to	fairly g	< once w	often	rarely-n	not true	not true	not true	35+	complete	nil	unplan-w	$10400 o	still br	N	N	N	1	2	N	N	1	2	N
few time	sometime	rarely-n	sometime	sometime	often	rarely-n	sometime	sometime	rarely-n	rarely-n	no	< once a	once to	once to	three+ p	fairly g	< once w	sometime	rarely-n	somewhat	somewhat	not true	35+	incomple	>0 - .5	plan-wan	$10399 o	still br	N	N	N	2	N	N	N	2	N	N
never	sometime	rarely-n	sometime	sometime	often	rarely-n	rarely-n	rarely-n	rarely-n	rarely-n	yes	< once a	three+ p	< once a	< once a	very goo	no	rarely-n	rarely-n	somewhat	somewhat	somewhat	20-35	post hig	>0 - .5	plan-wan	$10400 o	7 wks to	N	N	N	N	N	N	N	2	N	N
few time	never	rarely-n	sometime	rarely-n	often	rarely-n	sometime	rarely-n	rarely-n	rarely-n	yes	< once a	once to	once to	once to	fairly g	< once w	sometime	rarely-n	somewhat	not true	somewhat	20-35	complete	>0 - .5	unplan-w	$10400 o	still br	3	2	1	4	N	2	3	2	2	2
few time	never	rarely-n	often	sometime	often	rarely-n	rarely-n	rarely-n	rarely-n	rarely-n	yes	three+ p	three+ p	three+ p	three+ p	very bad	once or	often	rarely-n	very-oft	very-oft	not true	20-35	incomple	nil	unsure	$10399 o	7 wks to	1	2	1	N	2	2	1	N	2	1
never	never	rarely-n	rarely-n	rarely-n	often	rarely-n	rarely-n	rarely-n	rarely-n	rarely-n	no	< once a	< once a	< once a	< once a	fairly g	< once w	rarely-n	rarely-n	somewhat	somewhat	not true	20-35	post hig	>0 - .5	unsure	$10400 o	still br	N	N	N	1	2	1	N	N	2	N
rarely	never	sometime	sometime	rarely-n	sometime	rarely-n	rarely-n	rarely-n	rarely-n	rarely-n	no	once to	< once a	< once a	once to	fairly b	< once w	sometime	rarely-n	very-oft	somewhat	somewhat	35+	complete	nil	unplan-w	$10399 o	not at a	N	N	N	N	2	N	N	1	4	N
	never	rarely-n	sometime		sometime	rarely-n	sometime	rarely-n	often	rarely-n	yes	< once a	< once a	once to	< once a	fairly g	no		rarely-n	somewhat	very-oft	very-oft	20-35	complete	nil	plan-wan	$10399 o	2 wks or	N	N	N	2	1	N	N		2	N
rarely	never	rarely-n	rarely-n	sometime	often	rarely-n	sometime	rarely-n	rarely-n	rarely-n	no	< once a	once to	< once a	< once a	fairly g	no	rarely-n	rarely-n	not true	not true	not true	20-35	complete	nil	plan-wan	$10400 o	not at a	N	N	N	1	1	N	N	1	1	N
rarely	never	rarely-n	sometime	rarely-n	sometime	rarely-n	rarely-n	rarely-n	rarely-n	rarely-n	no	once to	once to	< once a	< once a	fairly g	no	sometime	rarely-n	not true	somewhat	not true	13-19	complete	nil	unplan-w	$10399 o	not at a	N	N	N	N	1	N	N	N	2	N
rarely	never	sometime	sometime	rarely-n	often	rarely-n	rarely-n	rarely-n	rarely-n	rarely-n	no	once to	once to	< once a	< once a	fairly g	no	sometime	rarely-n	not true	not true	not true	13-19	complete	>0 - .5	unsure	$10399 o	3 wks to	2	2	1	2	1	2	1	1	4	N
rarely	never	sometime	sometime	sometime	often	rarely-n	sometime	rarely-n	sometime	rarely-n	yes	< once a		< once a	three+ p	fairly g	once or	rarely-n	rarely-n	very-oft	somewhat	not true	20-35	incomple	nil	plan-wan		not at a	N	N	N	2	2	N	N	1	2	N
never	sometime	sometime	sometime	rarely-n	sometime	sometime	sometime	rarely-n	sometime	rarely-n	yes	< once a	< once a	three+ p	once to	fairly b	once or	rarely-n	rarely-n	somewhat	very-oft	very-oft	20-35	complete	nil	plan-wan	$10400 o	still br	N	N	N	1	1	N	N	2	2	N
never	never	rarely-n	rarely-n	sometime	sometime	rarely-n	rarely-n	rarely-n	rarely-n	rarely-n	no	< once a	< once a	< once a	< once a	very goo	no	rarely-n	rarely-n	somewhat	not true	not true	20-35	complete	nil	plan-wan	$10400 o	2 wks or	N	N	N	N	1	N	N	1	1	N
rarely	never	rarely-n	rarely-n	rarely-n	sometime	rarely-n	rarely-n	rarely-n	sometime	rarely-n	no	< once a	< once a	< once a	once to	fairly g	< once w	rarely-n	rarely-n	not true	not true	not true	20-35	post hig	>0 - .5	unplan-w	$10400 o	still br	N	N	N	1	1	N	N	1	1	N
rarely	never	rarely-n	rarely-n	sometime	rarely-n	rarely-n	rarely-n	rarely-n	rarely-n	rarely-n	no	once to	< once a	< once a	once to	fairly g	no	rarely-n	rarely-n	somewhat	somewhat	somewhat	20-35	complete	nil	unsure	$10399 o	3 wks to	1	1	1	N	1	1	1	N	1	1
rarely	never	rarely-n	sometime	rarely-n	sometime	rarely-n	rarely-n	sometime	rarely-n	rarely-n	no	three+ p	< once a	three+ p	three+ p	fairly g	< once w	rarely-n	rarely-n	very-oft	very-oft	very-oft	20-35	post hig	>0 - .5	plan-wan	$10400 o	still br	N	N	N	N	1	N	N	N	1	1
rarely	sometime	rarely-n	sometime	sometime	sometime	sometime	sometime	rarely-n	sometime	rarely-n	yes	< once a	< once a	once to	once to	fairly g	no	rarely-n	sometime	somewhat	not true	somewhat	13-19	incomple	>0 - .5	unplan-w	$10400 o	7 wks to	N	N	N	N	2	N	N	N	2	N
rarely	never	often	often	sometime	often	rarely-n	sometime	rarely-n	rarely-n	rarely-n	no	< once a	< once a	three+ p	three+ p	fairly b		rarely-n	rarely-n	somewhat	somewhat	somewhat	20-35	complete	nil	unsure	$10400 o	not at a	N	N	N	2	N	N	N	2	N	N
few time		sometime	often	rarely-n	often	rarely-n	often	rarely-n	rarely-n	sometime	no	< once a	< once a	once to	three+ p	fairly g	< once w	sometime	sometime	somewhat	somewhat	somewhat	20-35	post hig	nil	plan-wan		still br	N	N	N	N	1	N	N	1	2	N
never	never	rarely-n	sometime	sometime	often	rarely-n	sometime	rarely-n	rarely-n	rarely-n	yes	< once a	< once a	< once a	< once a	fairly g	no	rarely-n	sometime	not true	not true	not true	20-35	incomple	>.5 - 1	unplan-w	$10399 o	3 wks to	2	2	2	4	4	2	2	4	4	2
never	never	rarely-n	rarely-n	sometime	sometime	sometime	rarely-n	rarely-n	rarely-n	rarely-n	no	< once a	< once a	< once a	< once a	fairly g	no	rarely-n	rarely-n	not true	not true	not true	20-35	complete	>0 - .5	plan-wan	$10399 o	not at a	N	1	1	4	N	2	1	4	1	N
never	never	rarely-n	often	often	sometime	rarely-n	sometime	rarely-n	rarely-n	rarely-n	no	three+ p	three+ p	once to	three+ p	very goo	no	rarely-n	rarely-n	not true	not true	somewhat	20-35	complete	nil	plan-wan	$10400 o	still br	N	N	N	N	N	N	N	N	N	N
few time	never	rarely-n	sometime	rarely-n	often	rarely-n	sometime	rarely-n	rarely-n	rarely-n	no	once to	< once a	< once a	once to	fairly g	no	sometime	rarely-n	not true	not true	somewhat	35+	incomple	nil	unsure	$10400 o	still br	N	N	N	N	1	N	N	N	1	N
rarely	never	sometime	sometime	sometime	often	rarely-n	sometime	sometime	sometime	rarely-n	no	< once a	three+ p	three+ p	< once a	fairly g	no	sometime	rarely-n	not true	somewhat	not true	20-35	post hig	nil	unplan-w	$10399 o	3 wks to	N	N	N	1	1	N	N	1	1	N
never	never	rarely-n	sometime	sometime	often	rarely-n	sometime	sometime	rarely-n	rarely-n	no							rarely-n	rarely-n				20-35	complete	nil	unsure	$10400 o	3 wks to	N	N	N	N	N	N	N	N	N	N
rarely	sometime	sometime	sometime	rarely-n	sometime	rarely-n	rarely-n	rarely-n	rarely-n	rarely-n	no	< once a	< once a	< once a	once to	very goo	< once w	rarely-n	rarely-n	somewhat	not true	not true	20-35	complete	>0 - .5	plan-wan	$10399 o	still br	N	2	1	2	1	1	2	4	2	1
never	never	rarely-n	sometime	rarely-n	often	rarely-n	sometime	rarely-n	rarely-n	sometime	no	three+ p	< once a	three+ p	three+ p	fairly g	no	sometime	rarely-n	somewhat	somewhat	not true	20-35	complete	nil	plan-wan	$10400 o	still br	N	N	N	N	N	N	N	2	1	N
never	sometime	rarely-n	rarely-n	sometime	often	rarely-n	sometime	rarely-n	rarely-n	sometime	no							sometime	rarely-n				20-35	incomple	nil	unplan-w	$10399 o	still br	N	1	1	N	2	1	1	N	2	1
few time	sometime	sometime	sometime	rarely-n	rarely-n	sometime	rarely-n	sometime	sometime	sometime	yes	once to	< once a	three+ p	< once a	fairly b	no	sometime	rarely-n	somewhat	somewhat	somewhat	20-35	complete	>0 - .5	unplan-w	$10400 o	not at a	1	1	2	N	7	2	1	1	7	2
	sometime	rarely-n	sometime	rarely-n	often	rarely-n	sometime	rarely-n	rarely-n	rarely-n	no	< once a	three+ p	once to	once to	fairly g	no	sometime	rarely-n	somewhat	somewhat	not true	20-35	post hig	nil	unplan-w	$10400 o	3 wks to	N	1	1	N	1	N	1	1	2	1
rarely	never	often	sometime	rarely-n	often	rarely-n	sometime	rarely-n	rarely-n	rarely-n	no	< once a	< once a	< once a	< once a	fairly g	no	sometime	rarely-n	somewhat	somewhat	not true	20-35	complete	nil	plan-wan	$10399 o	still br	N	N	N	N	2	N	N	N	2	N
	never	rarely-n	rarely-n	rarely-n	often	rarely-n	sometime	rarely-n	rarely-n	rarely-n	no	< once a	< once a	once to	three+ p	fairly b	once or	rarely-n	rarely-n	somewhat	somewhat	somewhat	20-35	complete	nil	plan-wan	$10400 o	7 wks to	N	N	N	N	4	N	N	N	4	N
rarely	sometime	rarely-n	often	rarely-n	often	sometime	sometime	rarely-n	rarely-n	rarely-n	no	three+ p	< once a	once to	< once a	fairly g	no	rarely-n	rarely-n	somewhat	not true	not true	20-35	post hig	nil	plan-wan	$10400 o	4-6 mont	N	N	N	2	N	N	N	2	N	N
never	never	rarely-n	sometime	sometime	often	rarely-n	sometime	rarely-n	rarely-n	rarely-n	no	< once a	< once a	< once a	< once a	fairly g	no	rarely-n	rarely-n	not true	not true	not true	20-35	post hig	>0 - .5	unsure	$10400 o	7 wks to	3	2	1	2	2	2	1	2	2	2
never	never	sometime	sometime	rarely-n	often	rarely-n	rarely-n	rarely-n	rarely-n	rarely-n	yes	< once a	< once a	< once a	< once a	fairly g	no	sometime	rarely-n	not true	not true	not true	20-35	complete	>0 - .5	unsure	$10400 o	4-6 mont	3	2	2	2	N	2	1	1	N	1
rarely	never	rarely-n	rarely-n	rarely-n	sometime	rarely-n	rarely-n	rarely-n	rarely-n	rarely-n	yes							rarely-n	rarely-n				20-35	complete	nil	plan-wan	$10399 o	not at a	3	2	1	4	2	2	1	4	2	2
rarely	never	rarely-n	often	rarely-n	often	rarely-n	rarely-n	rarely-n	rarely-n	rarely-n	no	< once a	< once a	< once a	< once a	fairly g	no	often	often	somewhat	somewhat	somewhat	20-35	complete	nil	plan-wan	$10400 o	not at a	N	N	N	1	N	N	N	1	N	N
rarely	never	rarely-n	sometime	sometime	often	rarely-n	rarely-n	rarely-n	rarely-n	rarely-n	no	three+ p	< once a	once to	once to	fairly b	once or	sometime	rarely-n	very-oft	very-oft	not true	20-35	complete	nil	unplan-w	$10400 o	still br	N	N	N	N	N	N	N	N	N	N
never	never	rarely-n	sometime	sometime	often	rarely-n	rarely-n	rarely-n	rarely-n	rarely-n	no							sometime	rarely-n				20-35	complete	nil	unplan-w	$10400 o	not at a	N	N	N	N	2	N	N	N	2	N
rarely	never	rarely-n	sometime	rarely-n	sometime	rarely-n	rarely-n	rarely-n	rarely-n	rarely-n	no	once to	< once a	< once a	once to	fairly g	no	rarely-n	rarely-n	not true	somewhat	not true	20-35	post hig	nil	unplan-w	$10400 o	still br	2	N	N	N	2	N	N	N	4	N
never	sometime	rarely-n	often	often	often	rarely-n	often	often	sometime	often	yes	< once a	once to	< once a	< once a	very goo	no	rarely-n	sometime	somewhat	not true	not true	20-35	complete	nil		$10400 o	3 wks to	N	N	N	N	2	N	N	N	1	N
never	never	rarely-n	sometime	rarely-n	sometime	rarely-n	rarely-n	rarely-n	rarely-n	rarely-n	no	< once a	three+ p	< once a	once to	very goo	no	rarely-n	rarely-n	not true	not true	not true	20-35	post hig	nil	unplan-w	$10400 o	3 wks to	1	2	1	N	1	2	2	N	2	2
never	never	sometime	often	sometime	often	rarely-n	often	sometime	rarely-n	sometime	no	once to	< once a	once to	once to	fairly g	no	sometime	rarely-n	somewhat	somewhat	somewhat	20-35	incomple	nil	plan-wan	$10400 o	2 wks or	N	N	N	N	1	N	N	N	1	N
almost e	never	sometime	sometime	rarely-n	sometime	rarely-n	rarely-n	rarely-n	sometime	rarely-n	yes	< once a	< once a	three+ p	three+ p	fairly b	< once w	sometime	rarely-n	very-oft	very-oft	very-oft	20-35	complete	>0 - .5	unsure	$10400 o	4-6 mont	1	2	1	4	1	1	1	4	1	1
few time	never	rarely-n	sometime	sometime	sometime	rarely-n	rarely-n	rarely-n	often	rarely-n	no	three+ p	< once a	three+ p	three+ p	fairly b	< once w	rarely-n	rarely-n	very-oft	very-oft	somewhat	13-19	incomple	>0 - .5	plan-wan	$10399 o	not at a	N	1	1	N	1	N	N	N	1	N
rarely	never	rarely-n	sometime	rarely-n	sometime	rarely-n	sometime	sometime	rarely-n	rarely-n	no							sometime	rarely-n				20-35	complete	nil	plan-wan	$10400 o	not at a	1	1	2	1	2	2	2	2	4	2
never	never	rarely-n	rarely-n	rarely-n	sometime	rarely-n	rarely-n	rarely-n	sometime	rarely-n	no	once to	three+ p	< once a	once to	fairly g	no	rarely-n	rarely-n	somewhat	not true	not true	20-35	complete	nil	unsure	$10400 o	4-6 mont	3	2	2	4	N	1	1	4	N	2
rarely	never	sometime	sometime	sometime	sometime	sometime	sometime	rarely-n	sometime	rarely-n	yes	< once a	< once a	once to	once to	fairly g	no	rarely-n	rarely-n	very-oft	somewhat	not true	35+	incomple	nil	plan-wan	$10400 o	not at a	N	N	N	N	4	N	N	N	4	N
few time	sometime	rarely-n	sometime	rarely-n	often	rarely-n	rarely-n	rarely-n	rarely-n	rarely-n	yes	once to	< once a	once to	three+ p	fairly g	< once w	sometime	rarely-n	somewhat	somewhat	not true	20-35	complete	>0 - .5	unsure	$10399 o	still br	N	N	N	2	2	N	N	1	2	N
rarely	never	rarely-n	rarely-n	rarely-n	sometime	rarely-n	sometime		rarely-n	rarely-n	no							sometime	rarely-n				20-35	complete	nil	plan-wan	$10400 o	still br	N	N	N	2	N	N	N	1	2	N
almost e	never	rarely-n	rarely-n	rarely-n	sometime	rarely-n	sometime	rarely-n	rarely-n	rarely-n	yes	< once a	once to	once to	once to	fairly g	no	rarely-n	sometime	not true	not true	not true	20-35	complete	nil	plan-wan	$10400 o	3 wks to	2	2	N	2	4	2	1	N	4	2
almost e	often	rarely-n	rarely-n	rarely-n	rarely-n	rarely-n	sometime	rarely-n	rarely-n	sometime	no	three+ p	< once a	once to	once to	fairly g	no	rarely-n	often	not true	not true	not true	13-19	complete	nil	unplan-w	$10399 o	still br	3	1	1	2	N	2	1	1	2	1
rarely	never	rarely-n	rarely-n	sometime	often	rarely-n	rarely-n	sometime	rarely-n	rarely-n	no	once to	< once a	< once a	< once a	fairly g	no	rarely-n	rarely-n	not true	not true	not true	20-35	complete	nil	plan-wan	$10400 o	still br	N	N	N	N	1	N	N	N	1	N
rarely	never	sometime	sometime	rarely-n	often	rarely-n	rarely-n	rarely-n	rarely-n	rarely-n	no	once to	once to	three+ p	three+ p	very bad	< once w	sometime	rarely-n	very-oft	very-oft	not true	20-35	post hig	nil	unsure	$10399 o	still br	N	N	N	N	N	1	N	1	1	1
few time	never	rarely-n	rarely-n	sometime	often	rarely-n	rarely-n	rarely-n	rarely-n	rarely-n	no	< once a	< once a	< once a	< once a	fairly g	once or	rarely-n	rarely-n	not true	somewhat	not true	20-35	incomple	nil	plan-wan	$10400 o	2 wks or	2	2	2	N	N	2	2	N	N	2
never	sometime	sometime	sometime	rarely-n	rarely-n	rarely-n	often	often	rarely-n	rarely-n	yes							rarely-n	rarely-n				20-35	incomple	nil	plan-wan	$10399 o	not at a	N	N	N	N	N	N	N	1	N	N
few time	sometime	rarely-n	sometime	sometime	often	rarely-n	often	sometime	rarely-n	sometime	no	three+ p	three+ p	three+ p	once to	fairly g	< once w	rarely-n	rarely-n	somewhat	somewhat	not true	20-35	complete	nil	unplan-w	$10399 o	3 wks to	N	N	N	1	N	N	N	N	N	N
rarely	sometime	sometime	sometime	rarely-n	often	rarely-n	sometime	rarely-n	rarely-n	sometime	no	three+ p	< once a	< once a	three+ p	fairly g	no	rarely-n	rarely-n	somewhat	somewhat	somewhat	13-19	complete	nil	unplan-w	$10400 o	7 wks to	N	1	1	1	2	N	N	1	1	1
rarely	never	rarely-n	sometime	sometime	sometime	sometime	rarely-n	rarely-n	rarely-n	rarely-n	no	< once a	< once a	< once a	< once a	very goo	no	sometime	rarely-n	not true	not true	not true	20-35	complete	nil	unplan-w	$10400 o	still br	1	1	N	N	N	1	1	1	1	N
rarely	never	sometime	sometime	rarely-n	often	rarely-n	sometime	rarely-n	rarely-n	sometime	no	once to	< once a	three+ p	once to	fairly g	no	often	rarely-n	somewhat	somewhat	somewhat	20-35	complete	>0 - .5	plan-wan	$10400 o	not at a	2	2	2	N	2	1	1	N	2	2
rarely	never	rarely-n	rarely-n	rarely-n	often	sometime	rarely-n	sometime	sometime	sometime	no	< once a	< once a	< once a	< once a	very goo	no	rarely-n	rarely-n	not true	not true	somewhat	20-35	post hig	>0 - .5	unsure	$10399 o	still br	N	N	N	2	2	N	N	2	2	N
	sometime	sometime	sometime	sometime	often	rarely-n	rarely-n	rarely-n	rarely-n	rarely-n	no	once to	< once a	< once a	< once a	very goo	< once w	rarely-n	rarely-n	not true	not true	somewhat	13-19	complete	nil	unsure	$10399 o	still br	N	N	N	1	1	N	N	1	1	N
never	never	rarely-n	rarely-n	rarely-n	sometime	rarely-n	rarely-n	rarely-n	rarely-n	rarely-n	no	once to	three+ p	< once a	once to	fairly g	no	sometime	rarely-n	somewhat	somewhat	not true	13-19	post hig	>0 - .5	unsure	$10400 o	2 wks or	N	N	N	2	1	N	N	N	1	N
few time	sometime	rarely-n	often	often	sometime	rarely-n	sometime	sometime	rarely-n	sometime	no	< once a	< once a	once to	three+ p	fairly g	once or	rarely-n	rarely-n	somewhat	somewhat	not true	20-35	complete	nil	plan-wan	$10400 o	still br	N	N	N	N	N	N	N	N	2	N
never	never	rarely-n	sometime	rarely-n	often	rarely-n	sometime	sometime	rarely-n	sometime	no							sometime	rarely-n				20-35	complete	nil	unplan-w	$10399 o	not at a	2	N	N	N	N	N	N	1	1	N
never	sometime	rarely-n	sometime	rarely-n	sometime	sometime	often	rarely-n	sometime	sometime	no	< once a	< once a	once to	once to	fairly g	< once w	sometime	often	somewhat	somewhat	not true	20-35	post hig	nil	plan-wan	$10400 o	7 wks to	N	N	N	N	1	N	N	N	N	N
never	never	sometime	sometime	rarely-n	often	rarely-n	sometime	rarely-n	rarely-n	rarely-n	no							rarely-n	rarely-n				20-35	complete	nil	plan-wan	$10400 o	4-6 mont	N	2	1	N	4	1	1	2	N	1
few time	never	rarely-n	sometime	sometime	often	rarely-n	rarely-n	rarely-n	sometime	rarely-n	no	< once a	< once a	< once a	< once a	fairly g	no	rarely-n	rarely-n	not true	not true	not true	20-35	complete	>0 - .5	plan-wan	$10400 o	7 wks to	N	N	N	1	2	N	N	1	2	N
rarely	never	rarely-n	sometime	sometime	often	sometime	sometime	rarely-n	sometime	rarely-n	no	< once a	< once a	< once a	once to	fairly g	< once w	rarely-n	rarely-n	somewhat	somewhat	not true	20-35	incomple	nil	unsure	$10399 o	still br	N	N	N	N	2	N	N	N	2	N
rarely	never	sometime	rarely-n	sometime	often	sometime	sometime	often	sometime	rarely-n	yes	< once a	three+ p	once to	< once a	fairly g	no	rarely-n	rarely-n	not true	not true	somewhat	20-35	complete	nil	plan-wan	$10399 o	still br	N	N	N	2	1	N	N	2	1	N
rarely	never	sometime	sometime	rarely-n	often	sometime	sometime	rarely-n	sometime	rarely-n	no							rarely-n	rarely-n				20-35	complete	nil	unplan-w	$10400 o	still br	1	N	N	2	2	N	N	2	2	N
few time	never	rarely-n	sometime	sometime	sometime	rarely-n	sometime	rarely-n	sometime	rarely-n	yes							rarely-n	rarely-n				20-35	complete	nil	unplan-w	$10400 o	not at a	1	1	1	1	2	2	1	4	2	2
rarely	never	rarely-n	sometime	sometime	rarely-n	rarely-n	rarely-n	rarely-n	rarely-n	rarely-n	yes	three+ p	< once a	three+ p	< once a	fairly g	no	rarely-n	rarely-n	not true	somewhat	not true	20-35	complete	nil	unplan-w	$10400 o	not at a	N	N	N	2	2	N	N	N	7	N
rarely	never	rarely-n	sometime	rarely-n	often	rarely-n	rarely-n	rarely-n	rarely-n	rarely-n	yes	< once a	< once a	once to	once to	fairly b	no	sometime	rarely-n	very-oft	very-oft	not true	20-35	complete	nil	plan-wan	$10400 o	not at a	N	N	N	1	2	N	N	2	2	N
	never	rarely-n	rarely-n	rarely-n	often	rarely-n	sometime	rarely-n	rarely-n	rarely-n	no	once to	once to	once to	once to	fairly g	no	rarely-n	rarely-n	somewhat	not true	somewhat	20-35	post hig	>0 - .5	plan-wan	$10400 o	7 wks to	N	N	N	N	1	N	N	1	2	N
rarely	never	rarely-n	rarely-n	rarely-n	sometime	rarely-n	sometime	sometime	rarely-n	rarely-n	no							rarely-n	sometime				13-19	incomple	nil	unplan-w	$10400 o	not at a	N	N	N	2	N	1	N	4	2	1
few time	sometime	often	sometime	sometime	sometime	rarely-n	rarely-n	rarely-n	sometime	rarely-n	no	< once a	< once a	< once a	< once a	fairly g	three+ p	sometime	rarely-n	somewhat	not true	not true	20-35	complete	nil	unsure	$10399 o	still br	N	N	N	N	2	N	N	1	4	N
rarely	never	rarely-n	sometime	sometime	sometime	rarely-n	sometime	rarely-n	rarely-n	rarely-n	no	< once a	< once a	< once a	once to	fairly g	no	sometime	rarely-n	not true	not true	not true	20-35	complete	>0 - .5	plan-wan	$10400 o	4-6 mont	N	N	N	1	N	N	N	1	1	N
rarely	often	rarely-n	rarely-n	sometime	often	rarely-n	sometime	rarely-n	sometime	rarely-n	no	once to	once to	once to	three+ p	fairly g	< once w	sometime	rarely-n	very-oft	somewhat	not true	13-19	complete	nil	plan-wan	$10399 o	2 wks or	N	N	N	N	1	N	N	N	2	N
rarely	never	sometime	rarely-n	sometime	sometime	rarely-n	rarely-n	rarely-n	rarely-n	rarely-n	no	< once a	< once a	< once a	< once a	very goo	no	rarely-n	rarely-n	somewhat	not true	not true	20-35	complete	nil	unplan-w	$10399 o	still br	N	N	N	1	1	N	N	1	2	N
few time	never	rarely-n	sometime	sometime	often	rarely-n	sometime	rarely-n	rarely-n	rarely-n	no							sometime	rarely-n				13-19	incomple	nil	plan-wan	$10399 o		2	1	1	1	2	2	1	1	2	1
rarely	never	rarely-n	sometime	rarely-n	often	rarely-n	rarely-n	rarely-n	rarely-n	rarely-n	no	three+ p	< once a	< once a	once to	fairly g		sometime	rarely-n	very-oft	not true	not true	20-35	complete	>0 - .5	plan-wan	$10400 o	4-6 mont	1	1	1	1	2	1	1	1	2	1
rarely	sometime	rarely-n	sometime	rarely-n	sometime	rarely-n	sometime	rarely-n	sometime	rarely-n	yes							sometime	sometime				20-35	complete	>0 - .5		$10400 o	still br	N	N	N	N	2	N	N	N	4	N
few time	never	rarely-n	rarely-n	sometime	sometime	rarely-n	sometime	rarely-n	rarely-n	rarely-n	no							sometime	rarely-n				20-35	complete	nil	unsure	$10400 o	7 wks to	N	N	N	1	N	N	N	1	N	N
never	often	rarely-n	sometime	rarely-n	often	rarely-n	rarely-n	rarely-n	rarely-n	rarely-n	no	< once a	< once a	< once a	< once a	fairly g	no	sometime	rarely-n	somewhat	not true	not true	20-35	complete	nil		$10399 o	7 wks to	1	1	2	1	2	1	1	1	2	1
rarely	never	sometime	rarely-n	sometime	sometime	rarely-n	rarely-n	rarely-n	rarely-n	rarely-n	no	< once a	< once a	once to	once to	fairly g	no	rarely-n	rarely-n	somewhat	somewhat	not true	20-35	complete	>0 - .5	unplan-w	$10399 o	7 wks to	2	3	2	1	4	3	1	2	7	2
rarely	never	rarely-n	rarely-n	rarely-n	often	rarely-n	rarely-n	rarely-n	rarely-n	rarely-n	no	< once a	< once a	< once a	once to	fairly g	no	rarely-n	rarely-n	somewhat	not true	not true	13-19	post hig	nil	unsure	$10399 o	still br	N	3	3	1	1	5	3	1	N	N
rarely	never	rarely-n	rarely-n	sometime	sometime	rarely-n	sometime	rarely-n	rarely-n	sometime	no	< once a	once to	< once a	< once a	very goo	no	rarely-n	rarely-n	somewhat	not true	not true	20-35	complete	>0 - .5	plan-wan	$10400 o	not at a	3	1	1	2	4	1	1	4	2	2
almost e	sometime	rarely-n	sometime	rarely-n	sometime	rarely-n	rarely-n	rarely-n	rarely-n	rarely-n	no	three+ p	< once a	once to	three+ p	fairly b	< once w	sometime	rarely-n	somewhat	somewhat	not true	20-35	incomple	nil	plan-wan	$10400 o	not at a	1	2	1	2	N	2	2	4	1	2
never	never	rarely-n		rarely-n	sometime	rarely-n	rarely-n	rarely-n	rarely-n	rarely-n	yes	< once a	< once a	< once a	< once a	fairly g	no	sometime	rarely-n	somewhat	somewhat	not true	20-35	complete	nil		$10399 o	not at a	N	N	N	2	2	N	N	N	1	N
rarely	never	rarely-n	often	rarely-n	often	rarely-n	sometime	rarely-n	rarely-n	rarely-n	no							rarely-n	rarely-n				20-35	complete	>0 - .5	plan-wan	$10400 o	still br	N	N	N	1	2	N	N	1	2	N
rarely	sometime	sometime	sometime	sometime	often	rarely-n	rarely-n	rarely-n	rarely-n	rarely-n	no	< once a	< once a	once to	once to	fairly g	no	rarely-n	rarely-n	somewhat	somewhat	not true	20-35	incomple	nil	plan-wan	$10399 o	3 wks to	N	N	N	4	2	N	N	N	2	2
few time	never	sometime	sometime	rarely-n	often	rarely-n	sometime	rarely-n	rarely-n	rarely-n	no	< once a	< once a	< once a	< once a	very goo	no	rarely-n	rarely-n	not true	not true	not true	20-35	complete	nil	unplan-w		still br	5	2	2	N	N	2	3	4	N	N
rarely	never	rarely-n	rarely-n	sometime	sometime	rarely-n	rarely-n	rarely-n	rarely-n	rarely-n	no	< once a	< once a	< once a	once to	very goo	< once w	rarely-n	rarely-n	not true	not true	not true	20-35	post hig	nil	plan-wan	$10400 o	7 wks to	N	N	N	4	N	N	N	2	N	N
almost e	often	often	rarely-n	rarely-n	often	often	rarely-n	rarely-n	often	often	no							often	often				20-35	complete	>0 - .5	plan-wan	$10400 o	not at a	1	1	1	1	1	2	1	N	1	1
rarely	never	rarely-n	rarely-n	rarely-n	rarely-n	rarely-n	rarely-n	rarely-n	rarely-n	rarely-n	yes	< once a	< once a	< once a	< once a	fairly g	no	rarely-n	rarely-n	not true	not true	not true	20-35	complete	nil	unsure	$10399 o	still br	N	N	N	1	4	N	N	2	2	N
almost e	sometime	rarely-n	sometime	sometime	often	rarely-n	sometime	rarely-n	rarely-n	rarely-n	no	< once a	< once a	< once a	once to	very goo	< once w	rarely-n	rarely-n	somewhat	not true	not true	20-35	post hig	nil	unsure	$10399 o	7 wks to	1	1	1	N	2	2	1	N	2	1
rarely	never	rarely-n	rarely-n	rarely-n	often	rarely-n	rarely-n	rarely-n	rarely-n	rarely-n	no	once to	< once a	< once a	< once a	fairly g	< once w	sometime	rarely-n	not true	not true	not true	35+	post hig	nil	plan-wan	$10400 o	4-6 mont	N	N	N	2	1	N	N	2	2	N
few time	sometime	sometime	sometime	sometime	sometime	rarely-n	rarely-n	rarely-n	rarely-n	rarely-n	no	< once a	< once a	three+ p	< once a	fairly b	no	rarely-n	rarely-n	very-oft	very-oft	not true	20-35	complete	nil	plan-wan	$10399 o	not at a	N	N	N	1	N	N	N	1	N	1
rarely	never	often	rarely-n	sometime	sometime	rarely-n	rarely-n	rarely-n	often	rarely-n	no	three+ p	< once a	three+ p	three+ p	fairly g	no	rarely-n	rarely-n	not true	very-oft	not true	20-35	complete	nil	unsure	$10399 o	still br	N	2	1	7	1	1	2	2	2	3
few time	sometime	rarely-n	rarely-n	rarely-n	often	rarely-n	rarely-n	sometime	rarely-n	sometime	no	three+ p	< once a	once to	once to	very bad	no	sometime	rarely-n	somewhat	somewhat	not true	20-35	incomple	nil		$10399 o	not at a	1	1	1	1	2	2	1	1	2	1
never	never	sometime	sometime	rarely-n	often	rarely-n	rarely-n	rarely-n	rarely-n	rarely-n	no	three+ p	< once a	once to	once to	fairly g	no	rarely-n	rarely-n	very-oft	very-oft	not true	20-35	complete	nil	plan-wan	$10400 o	2 wks or	2	1	1	2	1	1	1	2	2	2
rarely	never	rarely-n	rarely-n	rarely-n	often	rarely-n	rarely-n	rarely-n	rarely-n	rarely-n	no	< once a	< once a	< once a	once to	very goo	no	sometime	rarely-n	not true	not true	somewhat	20-35	complete	nil	plan-wan	$10400 o	4-6 mont	N	N	N	1	1	N	N	N	1	N
rarely	never	rarely-n	rarely-n	sometime	sometime	rarely-n	rarely-n	rarely-n	rarely-n	rarely-n	no	< once a	< once a	< once a	< once a	very goo	no	sometime	rarely-n	not true	not true	not true	20-35	complete	nil	unplan-w	$10400 o	still br	N	N	N	N	2	N	N	N	4	N
rarely	sometime	rarely-n	rarely-n	rarely-n	often	rarely-n	sometime	rarely-n	sometime	rarely-n	yes	< once a	< once a	once to	< once a	fairly g	no	sometime	rarely-n	somewhat			20-35	complete	>0 - .5	plan-wan	$10399 o	3 wks to	3	1	1	2	4	2	1	2	2	2
never	never	rarely-n	sometime	rarely-n	often	rarely-n	sometime	rarely-n	rarely-n	rarely-n	no	< once a	< once a	once to	once to	fairly g	no	sometime	sometime	somewhat	somewhat	not true	20-35	complete	nil	unsure	$10399 o	still br	N	N	N	1	4	N	N	2	2	N
rarely	never	sometime	sometime	sometime	sometime	rarely-n	rarely-n	rarely-n	rarely-n	rarely-n	no	three+ p	< once a	once to	three+ p	fairly g	< once w	sometime	rarely-n	somewhat	very-oft	somewhat	20-35	complete	>0 - .5	unplan-w	$10399 o	not at a	N	2	2	1	2	2	2	2	1	2
never	sometime	often	often	rarely-n	often	rarely-n	often	often	often	often	yes	< once a	< once a	once to	three+ p	fairly b	no	often	rarely-n	very-oft	very-oft	not true	20-35	post hig	nil	unsure	$10399 o	3 wks to	N	N	N	N	2	N	N	4	N	N
few time	sometime	sometime	sometime	sometime	sometime	sometime	sometime	sometime	rarely-n	rarely-n	no	once to	< once a	< once a	once to	fairly g	no	often	rarely-n	somewhat	somewhat	very-oft	20-35	complete	>0 - .5	unsure	$10400 o	still br	N	N	1	2	4	N	N	1	4	N
rarely	never	rarely-n	often	rarely-n	often	rarely-n	sometime	sometime	rarely-n	rarely-n	no	< once a	< once a	once to	three+ p	fairly g	no	rarely-n	rarely-n	somewhat	not true	somewhat	20-35	complete	>0 - .5	plan-wan	$10400 o	4-6 mont	N	N	N	1	N	N	N	1	N	N
few time	never	rarely-n	sometime	sometime	sometime	rarely-n	sometime	rarely-n	sometime	rarely-n	no	< once a	< once a	once to	once to	fairly g	no	rarely-n	rarely-n	not true	not true	not true	20-35	complete	>0 - .5	unsure	$10399 o	7 wks to	N	1	1	2	N	1	1	2	N	N
rarely	never	rarely-n	sometime	sometime	sometime	rarely-n	rarely-n	sometime	sometime	rarely-n	yes	< once a	< once a	< once a	once to	fairly g	no	rarely-n	rarely-n	very-oft	somewhat	not true	20-35	incomple	nil	unsure	$10400 o	4-6 mont	N	N	N	2	1	N	N	2	N	N
never	sometime	rarely-n	rarely-n	rarely-n	often	rarely-n	sometime	rarely-n	sometime	rarely-n	yes	< once a	< once a	< once a	< once a	very goo	no	rarely-n	rarely-n	not true	not true	not true	20-35	complete	nil	plan-wan	$10400 o	still br	N	N	N	2	1	N	N	2	1	N
rarely	sometime	rarely-n	rarely-n	often	often	rarely-n	rarely-n	sometime	rarely-n	rarely-n	no	< once a	< once a	< once a	once to	fairly g	no	rarely-n	rarely-n	somewhat	somewhat	not true	20-35	complete	>0 - .5	plan-wan	$10400 o	3 wks to	1	1	N	N	1	1	1	N	2	1
never	sometime	rarely-n	sometime	rarely-n	often	rarely-n	sometime	rarely-n	sometime	rarely-n	no	three+ p	< once a	once to	< once a	fairly g	no	sometime	rarely-n	not true	somewhat	somewhat	20-35	complete	nil	unplan-w	$10400 o	4-6 mont	N	N	N	N	N	N	N	1	N	N
never	never	rarely-n	rarely-n	rarely-n	sometime	rarely-n	rarely-n	rarely-n	rarely-n	rarely-n	no	< once a	< once a	< once a	< once a	fairly g	no	rarely-n	rarely-n	not true	not true	not true	20-35	post hig	nil	plan-wan	$10400 o	still br	N	N	N	N	4	N	N	N	4	N
rarely	never	rarely-n	rarely-n	rarely-n	often	rarely-n	rarely-n	rarely-n	rarely-n	rarely-n	no	< once a	< once a	once to	once to	fairly g	no	rarely-n	rarely-n	not true	somewhat	not true	20-35	complete	nil	unsure	$10400 o	4-6 mont	2	1	1	N	N	1	1	1	N	N
never	never	rarely-n	sometime	sometime	sometime	rarely-n	rarely-n	rarely-n	rarely-n	rarely-n	no	< once a	< once a	three+ p	three+ p	fairly g	no	rarely-n	rarely-n				20-35	complete	nil	plan-wan		not at a	3	1	1	7	7	3	2	4	4	5
rarely	never	rarely-n	rarely-n	rarely-n	often	sometime	rarely-n	rarely-n	sometime	rarely-n	yes	< once a	three+ p	once to	once to	fairly g	< once w	rarely-n	rarely-n	not true	somewhat	not true	20-35	complete	nil	unsure	$10400 o	not at a	N	N	N	N	4	N	N	N	2	N
almost e	never	rarely-n	sometime	rarely-n	sometime	sometime	sometime	rarely-n	rarely-n	rarely-n	no	< once a	< once a	once to	once to	fairly g	no	rarely-n	rarely-n	somewhat	somewhat	not true	20-35	complete	nil	plan-wan		still br	2	N	N	N	2	N	N	N	4	1
never	never	rarely-n	sometime	often	often	rarely-n	rarely-n	sometime	rarely-n	rarely-n	no	< once a	< once a	< once a	< once a	very goo	no	rarely-n	rarely-n	not true	not true	not true	20-35	complete	nil	unsure	$10400 o	still br	3	2	1	N	2	1	1	N	2	2
never	never	rarely-n	sometime	sometime	sometime	rarely-n	sometime	sometime	rarely-n	sometime	no	three+ p	< once a	three+ p	< once a	fairly b	no	rarely-n	rarely-n	somewhat	very-oft	somewhat	20-35	complete	>0 - .5	plan-wan	$10399 o	3 wks to	N	1	1	1	4	5	2	1	4	N
few time	never	rarely-n	rarely-n	rarely-n	often	rarely-n	often	sometime	rarely-n	rarely-n	no							sometime	rarely-n				20-35	complete	nil	unsure	$10400 o	2 wks or	N	2	1	N	2	1	N	N	4	2
rarely	never	rarely-n	sometime	rarely-n	often	rarely-n	rarely-n	rarely-n	rarely-n	sometime	no	< once a	< once a	< once a	< once a	fairly g	no	sometime	sometime	not true	not true	not true	20-35	complete	nil	unsure	$10400 o	still br	N	N	N	N	1	N	N	N	1	N
rarely	never	rarely-n	sometime	often	sometime	rarely-n	rarely-n	rarely-n	sometime	rarely-n	no	< once a	< once a	< once a	< once a	very goo	no	rarely-n	rarely-n	somewhat	not true	not true	20-35	complete	>1 per d	plan-wan	$10399 o	still br	N	N	N	N	N	N	N	1	1	N
rarely	sometime	rarely-n	sometime	sometime	sometime	rarely-n	sometime	sometime	rarely-n	rarely-n	no	three+ p	< once a	three+ p	three+ p	fairly b	no	rarely-n	rarely-n	very-oft	very-oft	not true	13-19	complete	>0 - .5	unplan-w		still br	N	N	N	2	N	N	N	2	N	N
never	sometime	rarely-n	often	often	often	rarely-n	rarely-n	sometime	rarely-n	rarely-n	no	three+ p	< once a	three+ p	three+ p	fairly b	< once w	rarely-n	rarely-n	somewhat	somewhat	somewhat	20-35	complete	>0 - .5	plan-wan	$10400 o	7 wks to	1	2	1	2	4	1	1	1	2	1
rarely	never	rarely-n	sometime	rarely-n	often	rarely-n	rarely-n	rarely-n	rarely-n	rarely-n	no	once to	< once a	< once a	< once a	fairly g	< once w	sometime	rarely-n	somewhat	somewhat	not true	20-35	complete	>.5 - 1		$10400 o	4-6 mont	1	N	N	2	N	N	N	1	1	N
rarely	never	sometime	sometime	sometime	often	rarely-n	sometime	rarely-n	rarely-n	rarely-n	no	three+ p	< once a	three+ p	three+ p	fairly b	once or	sometime	rarely-n	very-oft	very-oft	somewhat	13-19	complete	nil	unsure	$10399 o	4-6 mont	5	1	1	N	N	1	1	N	N	3
	never	rarely-n	rarely-n	rarely-n	often	rarely-n	sometime	rarely-n	sometime	rarely-n	no	once to	< once a	once to	< once a	fairly g	no	sometime	rarely-n	very-oft	somewhat	somewhat	20-35	complete	nil	plan-wan	$10399 o	not at a	N	N	N	1	1	N	N	N	2	N
never	sometime	rarely-n	often	sometime	sometime	rarely-n	sometime	rarely-n	rarely-n	rarely-n	no	once to	< once a	once to	once to	fairly b	< once w	sometime	rarely-n	somewhat	somewhat	not true	20-35	complete	>0 - .5	plan-wan	$10400 o	still br	N	N	N	2	N	N	N	2	N	N
rarely	never	sometime	sometime	rarely-n	sometime	rarely-n	sometime	sometime	sometime	rarely-n	yes	< once a	< once a	< once a	< once a	very goo	no	often	rarely-n	not true	not true	not true	20-35	complete	>0 - .5	plan-wan	$10400 o	4-6 mont	N	N	N	N	1	N	N	1	N	N
rarely	never	rarely-n	sometime	rarely-n	sometime	rarely-n	sometime	rarely-n	rarely-n	rarely-n	no							rarely-n	rarely-n				20-35	post hig	>0 - .5	plan-wan	$10400 o	still br	1	1	1	2	1	1	1	2	2	1
never	never	often	sometime	rarely-n	often	sometime	rarely-n	rarely-n	rarely-n	rarely-n	no	< once a	< once a	< once a	< once a	very goo	no	often	rarely-n	not true	not true	somewhat	20-35	incomple	>0 - .5			still br	N	N	N	N	2	N	N	N	7	N
rarely	sometime					rarely-n	rarely-n	rarely-n	rarely-n	rarely-n	no								rarely-n				20-35	complete	nil	plan-wan	$10399 o	still br	N	N	N	1	2	N	N	1	2	N
never	never	rarely-n	rarely-n	rarely-n	sometime	rarely-n	rarely-n	rarely-n	rarely-n	rarely-n	no	once to	< once a	once to	three+ p	fairly g	no	rarely-n	rarely-n	somewhat	not true	not true	13-19	complete	>0 - .5	plan-wan	$10400 o	7 wks to	N	N	N	1	1	N	N	1	1	N
rarely	never		rarely-n	rarely-n	often	rarely-n	rarely-n	rarely-n	rarely-n	rarely-n	no	< once a	once to	< once a	< once a	very goo	no	rarely-n	rarely-n	not true	not true	not true	20-35	incomple	nil	plan-wan	$10399 o	4-6 mont	N	N	N	1	4	N	N	N	4	N
rarely	never	sometime	sometime	rarely-n	often	rarely-n	rarely-n	rarely-n	rarely-n	rarely-n	no	< once a	< once a	< once a	once to	fairly g	no	sometime	rarely-n	somewhat	not true	not true	20-35	incomple	>0 - .5		$10400 o	still br	N	N	N	2	2	N	N	2	2	N
rarely	never	sometime	sometime	rarely-n	sometime	sometime	rarely-n	rarely-n	rarely-n	rarely-n	no	three+ p	< once a	three+ p	three+ p	fairly b	no	rarely-n	rarely-n	not true	very-oft	not true	13-19	complete	nil	plan-wan	$10399 o	still br	N	N	N	4	N	N	N	2	N	N
few time	never	rarely-n	rarely-n	sometime	sometime	rarely-n	sometime	rarely-n	rarely-n	rarely-n	no							sometime	rarely-n				35+	incomple	nil	unplan-w	$10400 o	4-6 mont	N	N	N	N	4	N	N	N	4	N
rarely	never	rarely-n	rarely-n	rarely-n	sometime	rarely-n	rarely-n	rarely-n	rarely-n	rarely-n	yes	< once a	once to	< once a	once to	fairly g	no	rarely-n	rarely-n	not true	not true	not true	20-35	complete	>0 - .5	unsure	$10400 o	still br	N	N	N	N	N	N	N	1	N	N
rarely	never	sometime	sometime	sometime	sometime	sometime	rarely-n	rarely-n	sometime	rarely-n	yes							rarely-n	rarely-n				13-19	complete	>0 - .5	unplan-w	$10400 o	7 wks to	N	2	1	1	1	1	1	2	2	N
never	never	rarely-n	rarely-n	rarely-n	often	rarely-n	rarely-n	rarely-n	rarely-n	rarely-n	no	< once a	< once a	< once a	< once a	very goo	no	sometime	rarely-n	not true	not true	not true	20-35	incomple	nil	unplan-w	$10399 o	not at a	N	N	N	4	4	2	2	2	N	N
rarely	never	rarely-n	sometime	rarely-n	rarely-n	rarely-n	rarely-n	rarely-n	rarely-n	rarely-n	no	< once a	< once a	< once a	once to	fairly g	no	rarely-n	rarely-n	somewhat	not true	not true	20-35	complete	nil	plan-wan	$10400 o	2 wks or	N	N	N	N	2	N	N	N	2	N
never	never	rarely-n	rarely-n	rarely-n	rarely-n	rarely-n	rarely-n	rarely-n	rarely-n	rarely-n	no	once to	< once a	three+ p	three+ p	fairly g	no	rarely-n	rarely-n	somewhat	very-oft	not true	20-35	incomple	nil	unsure	$10399 o	still br	N	N	N	1	2	N	N	1	2	N
rarely	sometime	rarely-n	sometime	rarely-n	sometime	sometime	rarely-n	rarely-n	sometime	sometime	yes	three+ p	< once a	once to	three+ p	fairly g	once or	often	rarely-n	very-oft	not true	not true	13-19	post hig		plan-wan	$10400 o	3 wks to	N	1	1	2	2	1	1	4	2	N
rarely	never	rarely-n	often	rarely-n	sometime	rarely-n	often	often	rarely-n	often	no	< once a	< once a	< once a	once to	fairly g	no	sometime	often	very-oft	not true	not true	20-35	complete	nil	unplan-w	$10399 o	still br	N	N	N	1	1	N	N	1	2	N
rarely	sometime	rarely-n	sometime	rarely-n	often	rarely-n	rarely-n	rarely-n	rarely-n	rarely-n	no	three+ p	< once a	< once a	once to	very goo	no	rarely-n	rarely-n	not true	not true	not true	20-35	post hig	nil	unplan-w	$10399 o	still br	N	N	N	4	N	N	N	1	7	N
rarely	never	rarely-n	sometime	sometime	often	rarely-n	rarely-n	rarely-n	rarely-n	rarely-n	no	< once a	< once a	once to	< once a	very goo	no	sometime	rarely-n	somewhat	somewhat	not true	20-35	post hig	nil	plan-wan	$10400 o	still br	N	N	N	1	2	N	N	1	1	N
rarely	never	rarely-n	sometime	rarely-n	often	rarely-n	rarely-n	rarely-n	rarely-n	rarely-n	yes	three+ p	three+ p	three+ p	three+ p	fairly b	once or	sometime	rarely-n	somewhat	very-oft	not true	20-35	complete	>0 - .5	plan-wan	$10400 o	7 wks to	N	2	1	1	4	2	2	2	2	N
few time	never	rarely-n	rarely-n	sometime	sometime	sometime	sometime	rarely-n	sometime	rarely-n	no	three+ p	< once a	once to	once to	fairly g	no	rarely-n	sometime	not true	not true	not true	20-35	incomple	nil		$10399 o	not at a	N	N	N	N	4	N	N		4	N
never	never	rarely-n	sometime	sometime	sometime	rarely-n	rarely-n	rarely-n	rarely-n	rarely-n	no	once to	< once a	once to	once to	fairly b	once or	rarely-n	rarely-n	somewhat	somewhat	not true	20-35	complete	nil	plan-wan	$10399 o	not at a	N	N	N	1	2	N	N	2	2	N
never	never	rarely-n	rarely-n	sometime	sometime	rarely-n	sometime	sometime	rarely-n	rarely-n	no	three+ p	< once a	once to	once to	fairly g	no	rarely-n	rarely-n	not true	not true	not true	20-35	incomple	nil	plan-wan	$10400 o	not at a	2	1	1	1	1	1	1	2	1	1
few time	sometime	rarely-n	sometime	rarely-n	often	rarely-n	sometime	rarely-n	rarely-n	rarely-n	yes	three+ p	< once a	once to	once to	fairly g	no	rarely-n	rarely-n	somewhat	somewhat	not true	20-35	complete	nil	plan-wan	$10400 o	not at a	N	N	N	2	1	N	N	1	1	N
	never	rarely-n	rarely-n	rarely-n	often	rarely-n	rarely-n	rarely-n	rarely-n	rarely-n	no	< once a	once to	< once a	once to	fairly g	< once w	rarely-n	rarely-n	not true	somewhat	not true	20-35	complete	nil	plan-wan	$10400 o	still br	N	N	N	N	2	N	N	N	2	N
few time	never	rarely-n	rarely-n	rarely-n	often	sometime	rarely-n	rarely-n	rarely-n	rarely-n	no	< once a	< once a	< once a	once to	fairly g	no	rarely-n	rarely-n	somewhat	not true	somewhat	20-35	complete	nil		$10400 o	still br	N	N	N	N	N	N	N	N	2	N
never	never	sometime	sometime	rarely-n	rarely-n	sometime	rarely-n	rarely-n	rarely-n	rarely-n	no							rarely-n	rarely-n				20-35	incomple	nil	plan-wan	$10399 o	not at a	N	N	N	N	1	N	N	N	1	N
rarely	sometime	rarely-n	sometime	often	often	rarely-n	sometime	rarely-n	rarely-n	rarely-n	yes	once to	< once a	< once a	three+ p	fairly g	no	rarely-n	rarely-n	somewhat	not true	not true	20-35	complete	>0 - .5	plan-wan	$10399 o	2 wks or	1	1	1	N	2	2	2	N	4	1
rarely	never	rarely-n	rarely-n	sometime	often	rarely-n	rarely-n	rarely-n	rarely-n	rarely-n	no	< once a	< once a	< once a	< once a	very goo	no	rarely-n	rarely-n	not true	not true	not true	20-35	complete	>0 - .5	plan-wan	$10400 o	not at a	N	N	N	N	2	N	N	N	2	N
never	never	sometime	sometime	sometime	often	rarely-n	sometime	rarely-n	sometime	rarely-n	yes	< once a	< once a	once to	< once a	fairly g	no	sometime	rarely-n	somewhat	somewhat	not true	20-35	complete	>0 - .5	unsure	$10400 o	4-6 mont	N	N	N	1	2	N	N	1	2	N
rarely	never	rarely-n	often	rarely-n	often	rarely-n	sometime	rarely-n	rarely-n	rarely-n	no	< once a	< once a	< once a	three+ p	fairly g	once or	often	rarely-n	very-oft	not true	not true	13-19	post hig	nil	plan-wan	$10400 o	3 wks to	N	N	N	N	N	N	N	N	N	N
rarely	never	rarely-n	sometime	rarely-n	sometime	rarely-n	rarely-n	rarely-n	rarely-n	rarely-n	no	once to	< once a	< once a	once to	fairly g	no	rarely-n	rarely-n	not true	somewhat	not true	20-35	complete	nil	plan-wan	$10400 o	3 wks to	N	N	N	4	N	N	N	4	N	N
few time	never	sometime	sometime	rarely-n	often	rarely-n	rarely-n	rarely-n	rarely-n	rarely-n	no	once to	< once a	once to	once to	very goo	no	rarely-n	rarely-n	somewhat	not true	somewhat	20-35	incomple	>0 - .5	unsure	$10399 o	not at a	2	2	2	2	2	1	2	2	1	2
rarely	never	rarely-n	rarely-n	sometime	often	rarely-n	rarely-n	rarely-n	rarely-n	rarely-n	no	< once a	< once a	< once a	three+ p	fairly g	once or	rarely-n	rarely-n	very-oft	not true	not true	20-35	complete	>0 - .5	plan-wan	$10400 o	still br	N	N	N	1	2	N	N	2	1	N
rarely	sometime	rarely-n	rarely-n	rarely-n	often	rarely-n	rarely-n	rarely-n	sometime	rarely-n	no	< once a	< once a	< once a	three+ p	fairly g	once or	rarely-n	rarely-n	very-oft	not true	not true	35+	complete	>0 - .5	unplan-w	$10400 o	still br	N	N	N	N	2	N	N	N	2	N
never	never	rarely-n	sometime	rarely-n	often	rarely-n	sometime	rarely-n	rarely-n	rarely-n	yes							sometime	rarely-n				20-35	complete	>0 - .5	plan-wan	$10400 o	still br	N	N	N	N	1	N	N	N	2	N
rarely	never	sometime	rarely-n	sometime	often	rarely-n	rarely-n	rarely-n	rarely-n	rarely-n	no							rarely-n	rarely-n				13-19	complete	nil	plan-wan	$10400 o	not at a	1	1	1	1	2	1	1	2	1	1
few time	sometime	sometime	sometime	sometime	often	rarely-n	rarely-n	rarely-n	rarely-n	rarely-n	no	< once a	< once a	three+ p	once to	fairly g	< once w	rarely-n	rarely-n	somewhat	somewhat	not true	20-35	complete	nil	plan-wan	$10400 o	still br	N	N	N	N	1	N	N	N	1	N
never	never	rarely-n	often	often	often	rarely-n	rarely-n	rarely-n	rarely-n	rarely-n	no	three+ p	< once a	once to	three+ p	fairly g	no	rarely-n	rarely-n	very-oft	very-oft	not true	35+	incomple	nil	plan-wan	$10400 o	still br	N	N	N	1	2	N	N	N	2	N
rarely	never	sometime	rarely-n	rarely-n	sometime	rarely-n	rarely-n	rarely-n	sometime	sometime	no	< once a	< once a	< once a	once to	very goo	< once w	rarely-n	rarely-n	not true	not true	not true	20-35	post hig	nil	plan-wan	$10399 o	3 wks to	N	N	N	1	N	N	N	1	N	N
few time	sometime	rarely-n	sometime	sometime	often	rarely-n	sometime	sometime	rarely-n	rarely-n	no	< once a	once to	< once a	once to	very goo	once or	rarely-n	rarely-n	somewhat	not true	somewhat	20-35	complete	>0 - .5	plan-wan	$10399 o	still br	N	N	N	N	2	N	N	N	2	N
almost e	never	rarely-n	rarely-n	rarely-n	sometime	rarely-n	rarely-n	rarely-n	rarely-n	rarely-n	no	< once a	three+ p	once to	once to	fairly b	< once w	rarely-n	sometime	somewhat	somewhat	not true	20-35	post hig	nil	plan-wan	$10400 o	4-6 mont	1	1	1	1	7	N	1	1	4	1
few time	never	rarely-n	sometime	rarely-n	sometime	rarely-n	rarely-n	rarely-n	rarely-n	rarely-n	yes	< once a	< once a	once to	three+ p	fairly g	< once w	often	rarely-n	somewhat	somewhat	somewhat	20-35	complete	>0 - .5	plan-wan	$10400 o	still br	N	N	N	N	2	N	N	N	4	N
never		sometime	sometime	sometime	often	rarely-n	sometime	rarely-n	sometime	rarely-n	yes	< once a	< once a	< once a	< once a	fairly g	no	sometime	rarely-n	somewhat	somewhat	somewhat	20-35	complete	>0 - .5	plan-wan		not at a	N	N	N	1	2	N	N	1	4	N
never	sometime	rarely-n	sometime	sometime	often	rarely-n	sometime	rarely-n	rarely-n	rarely-n	no	three+ p	< once a	three+ p	once to		no	sometime	rarely-n	somewhat	very-oft	somewhat	13-19	complete	nil	unplan-w	$10400 o	7 wks to	N	N	N	1	2	N	N	1	2	N
rarely	never	rarely-n	sometime	sometime	sometime	rarely-n	sometime	rarely-n	sometime	rarely-n	no	< once a	< once a	once to	once to	fairly g	no	rarely-n	rarely-n	very-oft	somewhat	not true	20-35	complete	>.5 - 1	plan-wan	$10400 o	still br	N	N	N	1	2	N	N	2	2	N
never	never	rarely-n	sometime	rarely-n	sometime	rarely-n	rarely-n	rarely-n	rarely-n	rarely-n	no							sometime	rarely-n				20-35	complete	nil	plan-wan	$10399 o	3 wks to	N	N	N	1	N	N	N	1	N	N
few time	never	rarely-n	rarely-n	rarely-n	sometime	rarely-n	rarely-n	rarely-n	rarely-n	rarely-n	no	< once a	< once a	< once a	< once a	fairly g	no	rarely-n	rarely-n	not true	not true	not true	20-35	post hig	nil	unplan-w	$10400 o	still br	N	N	N	1	1	N	N	N	1	N
never	never	sometime	sometime	sometime	sometime	rarely-n	often	often	sometime	rarely-n	yes							rarely-n	often				20-35	incomple	nil	unsure	$10399 o	not at a	1	N	N	N	7	N	N	1	7	1
rarely	never	rarely-n	sometime	sometime	sometime	rarely-n	sometime	rarely-n	rarely-n	rarely-n	no							often	rarely-n				20-35	complete	>0 - .5	unsure	$10400 o	4-6 mont	1	N	N	2	2	N	N	2	2	N
	sometime	rarely-n	rarely-n	rarely-n	often	rarely-n	rarely-n	rarely-n	rarely-n	rarely-n	no	three+ p	once to	three+ p	once to	fairly b	no	rarely-n	rarely-n	not true	somewhat	not true	20-35	complete	nil	unsure	$10399 o	7 wks to	N	N	N	2	2	N	N	1	2	N
rarely	never	rarely-n	sometime	sometime	sometime	rarely-n	rarely-n	rarely-n	rarely-n	rarely-n	no	once to	< once a	once to	once to	fairly g	no	rarely-n	rarely-n	somewhat	somewhat	not true	20-35	complete	>0 - .5	plan-wan	$10400 o	7 wks to	3	2	1	1	1	3	2	7	7	1
never	sometime	sometime		sometime	sometime	rarely-n	sometime	rarely-n	rarely-n	sometime	yes							often	rarely-n				20-35	complete	nil	plan-wan	$10400 o	still br	N	1	N	1	1	1	1	1	1	N
few time	never	rarely-n	sometime	rarely-n	sometime	rarely-n	sometime	rarely-n	rarely-n	rarely-n	no	three+ p	< once a	once to	once to	fairly g	no	rarely-n	rarely-n	somewhat	somewhat	not true	20-35	incomple	nil	unplan-w	$10400 o	not at a	N	N	N	N	2	N	N	N	2	N
rarely	never	sometime	sometime	rarely-n	often	rarely-n	rarely-n	rarely-n	sometime	rarely-n	no	once to	once to	< once a	once to	very goo	< once w	sometime	rarely-n	somewhat	not true	not true	20-35	post hig	>.5 - 1	plan-wan	$10400 o	still br	N	N	N	1	2	N	N	1	1	N
never	never	sometime	sometime	rarely-n	sometime	rarely-n	sometime	sometime	sometime	sometime	no	three+ p	< once a	< once a	< once a	very goo	no	often	rarely-n	not true	not true	not true	20-35	complete	nil	unplan-w	$10400 o	2 wks or	N	N	N	N	2	N	N	1	1	N
never	never	rarely-n	rarely-n	sometime	sometime	rarely-n	sometime	rarely-n	rarely-n	rarely-n	no	once to	three+ p	once to	< once a	very goo	no	often	rarely-n	not true	not true	not true	20-35	complete	nil	unplan-w	$10400 o	not at a	N	N	N	1	1	N	N	N	2	N
never	sometime	sometime	sometime	rarely-n	sometime	sometime	sometime	rarely-n	sometime	rarely-n	no	< once a	< once a	< once a	once to	fairly g	no	rarely-n	rarely-n	somewhat	somewhat	not true	13-19	incomple	nil		$10399 o	not at a	N	N	N	N	1	N	N	N	N	N
rarely	sometime	sometime	often	sometime	often	sometime	often	rarely-n	often	sometime	no	three+ p	< once a	once to	< once a	fairly g	no	sometime	rarely-n	somewhat	somewhat	not true	20-35	complete	>0 - .5	plan-wan	$10400 o	still br	N	N	N	N	2	N	N	N	4	N
never	never	rarely-n	rarely-n	rarely-n	often	rarely-n	rarely-n	rarely-n	rarely-n	rarely-n	no	< once a	< once a	once to	once to	fairly g	no	rarely-n	rarely-n	somewhat	somewhat	somewhat	20-35	complete	nil	plan-wan	$10400 o	7 wks to	N	N	N	N	2	N	N	N	4	N
never	never	rarely-n	sometime	rarely-n	often	rarely-n	sometime	often	sometime	rarely-n	no	once to	< once a	once to	once to	fairly g	< once w	sometime	rarely-n	somewhat	somewhat	not true	20-35	incomple	>0 - .5	plan-wan	$10399 o	7 wks to	3	2	1	4	N	2	2	4	N	2
rarely	never	rarely-n	sometime	sometime	sometime	rarely-n	rarely-n	sometime				< once a	< once a	< once a	once to	very goo	no	rarely-n	rarely-n	somewhat	not true	not true	20-35	post hig	nil	unsure	$10399 o	4-6 mont	1	1	1	1	N	1	1	2	N	1
few time	sometime	sometime	rarely-n	rarely-n	often	sometime	rarely-n	rarely-n	rarely-n	rarely-n	yes	< once a	< once a	once to	once to	fairly g	< once w	sometime	sometime	somewhat	somewhat	somewhat	20-35	complete	>0 - .5	unsure	$10399 o	still br	N	N	N	N	2	N	N	N	2	N
rarely	never	often	sometime	often	often	sometime	rarely-n	rarely-n	sometime	rarely-n	no	three+ p	< once a	three+ p	once to	fairly b	no	rarely-n	rarely-n	somewhat	very-oft	not true	20-35	complete	>0 - .5	unsure	$10399 o	2 wks or	N	N	N	N	1	N	N	N	1	N
	never	sometime	rarely-n	rarely-n	often	rarely-n	rarely-n	rarely-n	rarely-n	rarely-n	yes							sometime	rarely-n				20-35	complete	nil	plan-wan	$10399 o	still br	N	N	N	N	4	N	N	N	2	N
almost e	often	rarely-n	sometime	sometime	sometime	rarely-n	rarely-n	rarely-n	rarely-n	rarely-n	no	< once a	< once a	< once a	once to	fairly g	no	often	rarely-n	somewhat	not true	not true	20-35	post hig	nil	unplan-w	$10400 o	7 wks to	N	N	N	2	2	N	N	2	2	N
almost e	never	sometime	often	often	sometime	sometime	often	sometime	sometime	rarely-n	no	once to	< once a	< once a	< once a	fairly g	no	often	rarely-n	somewhat	not true	not true	20-35	complete	nil	plan-wan	$10399 o	3 wks to	N	1	1	1	1	1	1	1	1	1
rarely	never	rarely-n	sometime	sometime	sometime	rarely-n	sometime	rarely-n	rarely-n	rarely-n	yes	< once a	< once a	< once a	< once a	very goo	no	sometime	sometime	not true	not true	not true	20-35	post hig	nil	unplan-w	$10400 o	still br	N	N	N	2	N	N	N	2	1	N
rarely	never	rarely-n	rarely-n	sometime	often	sometime	sometime	rarely-n	sometime	sometime	no	once to	< once a	once to	once to	fairly g	< once w	rarely-n	rarely-n	somewhat	somewhat	not true	13-19	complete	>0 - .5	unsure	$10399 o	3 wks to	N	N	N	2	2	N	N	1	1	N
rarely	sometime	often	often	rarely-n	sometime	rarely-n	rarely-n	rarely-n	rarely-n	rarely-n	no	< once a	< once a	< once a	once to	fairly g	< once w	sometime	rarely-n	somewhat	not true	somewhat	20-35	complete	nil	plan-wan	$10400 o	still br	N	N	N	N	2	N	N	N	2	N
few time	never	rarely-n	sometime	rarely-n	often	rarely-n	sometime	rarely-n	rarely-n	rarely-n	no	< once a	< once a	< once a	three+ p	fairly g	once or	sometime	rarely-n	very-oft	somewhat	not true	20-35	complete	>0 - .5	plan-wan	$10399 o	still br	N	N	N	N	1	N	N	N	1	N
rarely	never	rarely-n	sometime	sometime	sometime	rarely-n	sometime	sometime	rarely-n	rarely-n	no	< once a	< once a	once to	< once a	fairly g	no	rarely-n	rarely-n	somewhat	not true	somewhat	20-35	complete	nil	unsure	$10400 o	4-6 mont	N	N	N	N	2	N	N	1	2	N
never	never	rarely-n	rarely-n	sometime	sometime	rarely-n	rarely-n	rarely-n	rarely-n	rarely-n	no	once to	< once a	< once a	once to	fairly g	no	rarely-n	rarely-n	not true	not true	not true	20-35	incomple	nil		$10399 o	2 wks or	2	2	2	N	2	2	2	N	2	1
rarely	never	rarely-n	rarely-n	often	sometime	rarely-n	sometime	rarely-n	rarely-n	rarely-n	no							rarely-n	rarely-n				20-35	complete	nil	plan-wan	$10400 o	4-6 mont	N	N	N	N	N	N	N	N	N	N
never	never	rarely-n	rarely-n	rarely-n	sometime	rarely-n	rarely-n	sometime	rarely-n	rarely-n	no	< once a	< once a	once to	< once a	fairly b	no	sometime	sometime	somewhat	somewhat	not true	20-35	complete	nil	unsure	$10400 o	4-6 mont	N	N	N	N	4	N	N	N	2	N
few time	never	sometime	rarely-n	rarely-n	sometime	rarely-n	rarely-n	rarely-n	rarely-n	rarely-n	no	< once a	< once a	< once a	< once a	very goo	no	rarely-n	rarely-n	not true	not true	not true	20-35	complete	>0 - .5	unsure	$10400 o	still br	N	N	N	N	2	N	N	N	2	N
almost e	sometime	rarely-n	often	sometime	often	rarely-n	rarely-n	rarely-n	rarely-n	rarely-n	no	< once a	< once a	< once a	three+ p	fairly g	< once w	sometime	rarely-n	somewhat	not true	not true	20-35	complete	>0 - .5	plan-wan	$10400 o	still br	1	1	1	N	1	1	1	1	2	1
few time	sometime	often	rarely-n	rarely-n	often	sometime	rarely-n	rarely-n	rarely-n	rarely-n	no	three+ p	< once a	three+ p	three+ p	fairly b	< once w	sometime	rarely-n	very-oft	very-oft	very-oft	35+		nil	unplan-w	$10400 o	not at a	N	N	N	4	2	N	N	N	2	N
never	never	rarely-n	sometime	rarely-n	sometime	rarely-n	sometime	sometime	rarely-n	rarely-n	no	three+ p		three+ p	once to	fairly b	once or	rarely-n	rarely-n	somewhat	very-oft	somewhat	20-35	complete	nil	plan-wan	$10400 o	not at a	N	N	N	N	4	N	N	N	2	N
rarely	never	rarely-n	rarely-n	sometime	often	rarely-n	sometime	sometime	rarely-n	sometime	yes							rarely-n	rarely-n				20-35	complete	>0 - .5	plan-wan	$10399 o	not at a	N	N	N	1	2	N	N	1	N	N
few time	sometime	rarely-n	sometime	sometime	often	rarely-n	rarely-n	rarely-n	rarely-n	rarely-n	no	three+ p	< once a	once to	< once a	fairly g	< once w	rarely-n	rarely-n	somewhat	somewhat	not true	20-35	complete	>0 - .5	unplan-w	$10400 o	still br	N	N	N	N	2	N	N	N	2	N
few time	never	rarely-n	sometime	sometime	often	rarely-n	sometime	rarely-n	rarely-n	rarely-n	no							sometime	rarely-n				13-19	complete	>0 - .5	plan-wan	$10400 o	not at a	N	N	N	1	2	1	N	N	2	3
rarely	never	rarely-n	often	often	often	rarely-n	sometime	sometime	rarely-n	rarely-n	no	< once a	< once a	< once a	once to	fairly g	no	sometime	rarely-n	somewhat	not true	not true	35+	post hig	nil	plan-wan	$10400 o	still br	N	N	N	4	N	N	N	4	N	N
few time	never	rarely-n	rarely-n	sometime	often	rarely-n	sometime	sometime	rarely-n	rarely-n	no	< once a	< once a	three+ p	once to	fairly g	no	rarely-n	rarely-n	somewhat	not true	somewhat	20-35	complete	nil	unplan-w	$10399 o	still br	N	N	N	1	1	N	N	1	1	N
rarely	never	rarely-n	rarely-n	sometime	often	rarely-n	rarely-n	rarely-n	sometime	rarely-n	no	< once a	once to	< once a	once to	fairly g	no	rarely-n	rarely-n	somewhat	not true	not true	20-35	post hig	>0 - .5	plan-wan	$10400 o	still br	N	N	N	1	1	N	N	1	1	N
never	never	rarely-n	rarely-n	sometime	sometime	rarely-n	rarely-n	rarely-n	rarely-n	rarely-n	yes	once to	< once a	once to	< once a	fairly g	once or	rarely-n	rarely-n	not true	somewhat	not true	20-35	complete	nil	unplan-w	$10400 o	2 wks or	1	1	1	N	4	1	1	N	4	1
	often	rarely-n	sometime	often	often	rarely-n	rarely-n	often	rarely-n	rarely-n	no			once to	once to	fairly g	< once w	rarely-n	rarely-n	somewhat	somewhat	not true	13-19	incomple	nil	unsure	$10399 o	3 wks to	2	1	1	2	N	N	1	4	1	N
never	never	rarely-n	sometime	rarely-n	sometime	rarely-n	rarely-n	rarely-n	rarely-n	rarely-n	no	< once a	< once a	< once a	once to	fairly g	no	rarely-n	rarely-n	not true	not true	not true	20-35	incomple	nil	plan-wan	$10399 o	not at a	N	N	N	N	4	N	N	1	4	N
rarely	never	sometime	sometime	rarely-n	sometime	sometime	sometime	rarely-n	sometime	rarely-n	yes							rarely-n	rarely-n				20-35	complete	nil	plan-wan	$10400 o	7 wks to	N	N	N	1	N	N	N	1	1	N
rarely	never	rarely-n	rarely-n	rarely-n	sometime	rarely-n	rarely-n	rarely-n	rarely-n	rarely-n	no	three+ p	< once a	once to	once to	fairly g	< once w	rarely-n	rarely-n	not true	somewhat	not true	20-35	complete	nil	plan-wan	$10400 o	4-6 mont	N	N	N	N	2	N	N	N	2	N
rarely	never	sometime	often	sometime	often	sometime	rarely-n	rarely-n	often	rarely-n	yes	< once a	< once a	< once a	three+ p	fairly g	no	sometime	rarely-n	somewhat	somewhat	somewhat	13-19	complete	nil	unsure	$10400 o	2 wks or	2	1	1	1	4	1	1	1	7	N
rarely	never	sometime	sometime	sometime	often	rarely-n		rarely-n	sometime	rarely-n	no							sometime	rarely-n				20-35	complete	nil	plan-wan	$10400 o	still br	N	N	N	2	2	N	N	2	1	N
never	never	often	sometime	rarely-n	often	rarely-n	rarely-n	rarely-n	sometime	rarely-n	no	three+ p	once to	once to	< once a	fairly b	< once w	sometime	rarely-n	somewhat	somewhat	not true	20-35	complete	nil	plan-wan	$10399 o	3 wks to	1	1	1	N	N	1	1	N	N	1
rarely	never	rarely-n	sometime	sometime	often	rarely-n	rarely-n	rarely-n	sometime	sometime	no	once to	< once a	< once a	three+ p	very goo	no	rarely-n	rarely-n	somewhat	not true	not true	13-19	complete	>0 - .5	unplan-w	$10399 o	still br	N	N	N	1	N	N	N	1	2	N
never	never	rarely-n	sometime	rarely-n	rarely-n	rarely-n	rarely-n	rarely-n	rarely-n	rarely-n	yes							sometime	rarely-n				13-19	incomple	nil	plan-wan	$10400 o	not at a	3	1	1	N	N	3	2	N	N	2
never	never	rarely-n	rarely-n	rarely-n	often	rarely-n	sometime	rarely-n	rarely-n	rarely-n	no	< once a	< once a	< once a	< once a	fairly g	no	sometime	rarely-n	not true	not true	not true	13-19	complete	>0 - .5	unplan-w	$10400 o	still br	N	N	N	4	1	N	N	4	N	N
never	never	rarely-n	rarely-n	rarely-n	often	rarely-n	rarely-n	rarely-n	rarely-n	rarely-n	yes	three+ p	once to	once to	three+ p	fairly g	once or	rarely-n	rarely-n	not true	somewhat	somewhat	20-35	incomple	nil	plan-wan	$10399 o	7 wks to	N	N	N	N	1	N	N	N	2	N
few time	never	sometime	rarely-n	rarely-n	often	rarely-n	rarely-n	rarely-n	rarely-n	rarely-n	no	once to	< once a	< once a	once to	fairly g	no	rarely-n	rarely-n	somewhat	not true	not true	20-35	complete	>0 - .5	unsure	$10400 o	4-6 mont	N	2	1	4	1	3	2	2	2	2
rarely	never	rarely-n	rarely-n	rarely-n	often	sometime	rarely-n	rarely-n	sometime	rarely-n	yes	< once a	< once a	once to	< once a	very goo	no	rarely-n	rarely-n	not true	not true	not true	20-35	complete	nil	plan-wan	$10400 o	4-6 mont	N	N	N	N	1	N	N	N	N	N
never	sometime	rarely-n	sometime	sometime	sometime	rarely-n	rarely-n	rarely-n	rarely-n	rarely-n	no	< once a	< once a	< once a	< once a	fairly g	no	sometime	rarely-n	somewhat	not true	not true	20-35		>0 - .5	plan-wan		still br	N	N	N	N	N	N	N	N	1	N
almost e	sometime	rarely-n	sometime	rarely-n	sometime	often	sometime	rarely-n	often	rarely-n	yes							rarely-n	sometime				13-19	incomple	>0 - .5	unplan-w	$10399 o	not at a	3	2	1	2	4	1	1	4	7	1
rarely	never	rarely-n	rarely-n	rarely-n	often	rarely-n	rarely-n	rarely-n	rarely-n	rarely-n	yes	< once a	< once a	< once a	< once a	fairly g	no	sometime	rarely-n	somewhat	somewhat	not true	20-35	complete	nil	plan-wan	$10400 o	still br	N	N	N	N	4	N	N	N	4	N
few time	sometime	rarely-n	sometime	sometime	often	rarely-n	sometime	sometime	rarely-n	rarely-n	no	< once a	< once a	< once a	three+ p	very goo	no	rarely-n	rarely-n	very-oft	not true	not true	20-35	post hig	>0 - .5	plan-wan	$10400 o	still br	N	N	N	1	1	N	N	1	1	N
never	often	rarely-n	sometime	rarely-n	sometime	rarely-n	rarely-n	rarely-n	rarely-n	sometime	no	< once a		< once a	once to	fairly g	< once w	rarely-n	rarely-n	very-oft	somewhat	not true	13-19	complete	nil	plan-wan	$10399 o	7 wks to	1	2	2	N	2	1	1	7	1	2
few time	never	sometime	sometime	rarely-n	often	sometime	sometime	rarely-n	rarely-n	sometime	no							rarely-n	rarely-n				20-35	complete	nil	plan-wan	$10400 o	2 wks or	N	1	1	N	2	1	1	N	2	1
rarely	never	rarely-n	often	rarely-n	sometime	rarely-n	sometime	rarely-n	sometime	rarely-n	no	< once a	< once a	< once a	< once a	fairly g	no	rarely-n	rarely-n	somewhat	not true	not true	13-19	complete	nil	unplan-w	$10399 o	not at a	2	1	1	2	2	1	1	4	1	1
few time	never	sometime	sometime	often	often	rarely-n	rarely-n	rarely-n	rarely-n	rarely-n	yes	< once a	once to	once to	once to	fairly b	no	sometime	rarely-n	somewhat	very-oft	not true	20-35	complete	nil	unsure	$10399 o	not at a	N	N	N	2	N	N	N	2	2	N
rarely	sometime	rarely-n	sometime	rarely-n	often	rarely-n	rarely-n	rarely-n	rarely-n	rarely-n	yes	< once a	once to	< once a	once to	fairly g	no	rarely-n	rarely-n	somewhat	somewhat	somewhat	20-35	incomple	>0 - .5	unplan-w	$10400 o	4-6 mont	N	1	1	2	N	1	1	2	N	N
never	never	sometime	sometime	sometime	sometime	rarely-n	rarely-n	rarely-n	sometime	rarely-n	no							rarely-n	rarely-n				20-35	complete	nil	plan-wan	$10400 o	still br	1	1	1	2	2	1	1	1	N	1
few time	never	rarely-n	sometime	rarely-n	sometime	sometime	sometime	rarely-n	often	sometime	yes	three+ p	< once a	three+ p	once to	fairly b	once or	often	sometime	somewhat	very-oft	not true	35+	post hig	nil	unplan-w	$10400 o	not at a	N	N	N	1	N	N	N	1	1	N
never	never	rarely-n	sometime	rarely-n	often	rarely-n	rarely-n	rarely-n	rarely-n	rarely-n	no	< once a	< once a	< once a	< once a	very goo	< once w	rarely-n	rarely-n	somewhat	not true	not true	20-35	incomple	nil	plan-wan	$10400 o	2 wks or	N	N	N	N	1	N	N	2	N	N
never	never	rarely-n	rarely-n	sometime	often	rarely-n	rarely-n	rarely-n	rarely-n	rarely-n	yes	< once a	< once a	< once a	< once a	very goo	no	sometime	rarely-n	somewhat	not true	not true	20-35	complete	>0 - .5	plan-wan	$10399 o	2 wks or	N	1	1	N	N	1	1	N	N	2
rarely	never	rarely-n	rarely-n	rarely-n	sometime	rarely-n	sometime	sometime	rarely-n	sometime	no							rarely-n	sometime				20-35	complete	nil	plan-wan	$10399 o	3 wks to	N	N	N	2	1	N	N	2	2	1
rarely	sometime	sometime	sometime	rarely-n	often	rarely-n	sometime	rarely-n	rarely-n	rarely-n	no	three+ p	once to	three+ p	once to	fairly g	no	rarely-n	rarely-n	somewhat	somewhat	not true	20-35	post hig	nil	unplan-w	$10400 o	4-6 mont	N	N	N	1	1	N	N	N	4	1
rarely	never	rarely-n	sometime	rarely-n	often	sometime	rarely-n	rarely-n	rarely-n	rarely-n	yes	three+ p	< once a	three+ p	once to	fairly g	no	sometime	rarely-n	not true	not true	not true	20-35	complete	nil	plan-wan	$10399 o	7 wks to	N	N	N	2	N	N	N	2	N	N
few time	never	rarely-n	sometime	sometime	often	rarely-n	rarely-n	rarely-n	rarely-n	rarely-n	no	once to	< once a	< once a	< once a	fairly g	no	rarely-n	rarely-n	somewhat	not true	not true	20-35	complete	>0 - .5	plan-wan	$10400 o	3 wks to	N	N	N	2	1	N	N	2	1	N
almost e	often	rarely-n	often	rarely-n	often	rarely-n	sometime	rarely-n	rarely-n	rarely-n	no	< once a	< once a	once to	three+ p	fairly b	< once w	often	rarely-n	very-oft	very-oft	not true	20-35	complete	>0 - .5	plan-wan	$10399 o	7 wks to	2	1	1	2	1	2	2	2	N	1
few time	never	rarely-n	sometime	often	often	rarely-n	rarely-n	rarely-n	rarely-n	rarely-n	no							rarely-n	rarely-n				20-35	incomple	nil	plan-wan	$10399 o	not at a	2	1	1	N	N	1	1	N	N	1
rarely	sometime	rarely-n	rarely-n	rarely-n	rarely-n	sometime	sometime	rarely-n	rarely-n	sometime	no	once to	< once a	once to	< once a	fairly g	no	sometime	rarely-n	not true	somewhat	not true	20-35	complete	nil	plan-wan	$10400 o	7 wks to	N	N	N	1	2	N	N	1	2	N
few time	never	rarely-n	rarely-n	rarely-n	sometime	rarely-n	rarely-n	rarely-n	rarely-n	rarely-n	no							rarely-n	rarely-n				20-35	incomple	>0 - .5	plan-wan	$10400 o	3 wks to	N	N	N	N	N	N	N	N	1	N
rarely	never	rarely-n	rarely-n	rarely-n	sometime	rarely-n	rarely-n	rarely-n	rarely-n	rarely-n	no							rarely-n	rarely-n				13-19	incomple	nil	unsure	$10399 o	not at a	1	1	1	1	2	1	1	1	N	1
rarely	never	rarely-n	sometime	rarely-n	sometime	rarely-n	sometime	rarely-n	rarely-n	sometime	yes	three+ p	three+ p	three+ p	three+ p	very bad	three+ p	sometime	rarely-n	very-oft	very-oft	very-oft	20-35	post hig	nil	plan-wan	$10399 o	still br	N	1	1	2	1	1	1	N	2	2
rarely	never	rarely-n	rarely-n	sometime	often	rarely-n	sometime	sometime	rarely-n	rarely-n	no	< once a	< once a	< once a	< once a	fairly g	no	rarely-n	rarely-n	not true	not true	not true	35+	incomple	nil	plan-wan	$10400 o	still br	N	N	N	1	1	N	N	1	1	N
rarely	never	rarely-n	sometime	rarely-n	often	rarely-n	rarely-n	rarely-n	rarely-n	rarely-n	no	< once a	< once a	< once a	< once a	fairly g	no	often	rarely-n	not true	not true	not true	20-35	complete	nil	unsure	$10399 o	2 wks or	N	N	N	N	2	N	N	N	7	N
rarely	never	rarely-n	sometime	sometime	often	rarely-n	sometime	sometime	rarely-n	rarely-n	no	once to	< once a	once to	once to	fairly g	no	rarely-n	rarely-n	somewhat	not true	somewhat	20-35	post hig	>0 - .5	plan-wan	$10400 o	7 wks to	1	2	1	1	2	2	2	2	2	2
rarely	sometime	sometime	sometime	rarely-n	often	sometime	sometime	rarely-n	rarely-n	rarely-n	yes	three+ p	< once a	once to	once to	fairly g	< once w	sometime	rarely-n	somewhat	somewhat	very-oft	20-35	complete	>0 - .5	unplan-w	$10400 o	3 wks to	N	N	N	2	1	N	N	1	2	N
few time	often					rarely-n	rarely-n	rarely-n	rarely-n	rarely-n	yes								rarely-n				13-19	incomple	nil	unsure	$10399 o	not at a	2	1	1	2	4	2	2	1	2	2
never	never	rarely-n	rarely-n	rarely-n	rarely-n	rarely-n	rarely-n	rarely-n	sometime	rarely-n	yes	< once a	< once a	< once a	< once a	fairly g	no	rarely-n	rarely-n	not true	not true	not true	20-35	complete	nil	unsure	$10399 o	3 wks to	2	2	2	N	2	2	2	N	4	2
few time	never	sometime	rarely-n	rarely-n	sometime	rarely-n	rarely-n	rarely-n	rarely-n	rarely-n	yes							rarely-n	rarely-n				13-19	complete	nil	plan-wan	$10400 o	3 wks to	3	1	1	4	N	2	3	1	1	2
rarely	never	rarely-n	often	rarely-n	often	rarely-n	sometime	rarely-n	sometime	rarely-n	no	once to	once to	once to	three+ p	fairly g	< once w	sometime	rarely-n	somewhat	somewhat	somewhat	20-35	complete	nil	unsure	$10400 o	7 wks to	N	N	N	2	1	N	N	N	2	N
almost e	never	rarely-n	sometime	rarely-n	sometime	rarely-n	rarely-n	rarely-n	rarely-n	rarely-n	yes	< once a	three+ p	< once a	once to	very goo	no	sometime	rarely-n	not true	not true	not true	20-35	incomple	nil	plan-wan	$10400 o	2 wks or	2	2	2	7	N	2	2	7	N	2
never	never	sometime	rarely-n	rarely-n	sometime	rarely-n	rarely-n	sometime	rarely-n	rarely-n	no	< once a	< once a	< once a	< once a	very goo	no	rarely-n	rarely-n	not true	not true	not true	20-35	complete	nil	plan-wan	$10400 o	still br	N	N	N	N	4	N	N	1	4	N
never	never	rarely-n	sometime	rarely-n	sometime	rarely-n	sometime	rarely-n	sometime	rarely-n	yes	< once a	< once a	< once a	< once a	very goo	no	sometime	rarely-n	not true	not true	not true	20-35	incomple	nil	plan-wan	$10400 o	still br	N	N	N	N	1	N	N	2	2	N
rarely		rarely-n	sometime	rarely-n	often	rarely-n	rarely-n	rarely-n	rarely-n	rarely-n	no	< once a	< once a	< once a	once to	fairly g	no	sometime	rarely-n	not true	not true	not true	20-35	complete	nil	unplan-w	$10400 o	still br	N	N	N	1	1	N	N	N	N	N
rarely	never	rarely-n	rarely-n	rarely-n	often	rarely-n	sometime	rarely-n	sometime	rarely-n	no	< once a	< once a	< once a	< once a	fairly g	no	rarely-n	rarely-n	somewhat	not true	not true	20-35	complete	>0 - .5	plan-wan	$10400 o	still br	N	N	N	N	2	N	N	N	2	N
rarely	never	rarely-n	sometime	rarely-n	often	rarely-n	sometime	rarely-n	rarely-n	rarely-n	no	< once a	< once a	< once a	< once a	fairly g	< once w	rarely-n	rarely-n	not true	not true	not true	20-35	post hig	>0 - .5	plan-wan	$10400 o	still br	N	N	N	N	2	N	N	N	2	N
never	never	rarely-n	rarely-n	rarely-n	sometime	sometime	rarely-n	rarely-n	sometime	rarely-n	yes	< once a	< once a	once to	once to	fairly g	no	rarely-n	rarely-n	somewhat	not true	not true	20-35	complete	>0 - .5	plan-wan	$10400 o	4-6 mont	N	2	2	4	N	2	2	4	N	N
rarely	never	rarely-n	sometime	rarely-n	often	rarely-n	rarely-n	rarely-n	rarely-n	rarely-n	no	< once a	once to	< once a	once to	very goo	once or	rarely-n	rarely-n	somewhat	not true	not true	20-35	complete	>0 - .5	plan-wan	$10400 o	3 wks to	N	N	N	1	1	N	N	1	1	N
never	sometime	rarely-n	sometime	rarely-n	often	rarely-n	sometime	often	rarely-n	sometime	yes							sometime	rarely-n				20-35	incomple	nil	plan-wan	$10400 o	not at a	N	N	N	2	2	N	N	4	4	N
rarely	sometime	sometime	rarely-n	rarely-n	sometime	rarely-n	sometime	rarely-n	rarely-n	rarely-n	no	< once a	< once a	< once a	once to	fairly g	no	rarely-n	rarely-n	somewhat	somewhat	not true	35+	post hig	nil	plan-wan	$10400 o	still br	N	N	N	N	4	N	N	N	7	N
rarely	never	often	often	rarely-n	often	rarely-n	often	sometime	rarely-n	sometime	no							often	sometime				20-35	complete	nil	plan-wan	$10399 o	3 wks to	N	N	N	1	2	N	N	N	2	N
rarely	never	rarely-n	rarely-n	sometime	sometime	rarely-n	rarely-n	rarely-n	rarely-n	rarely-n	no	< once a	three+ p	< once a	once to	very goo	no	rarely-n	rarely-n	not true	not true	not true	13-19	complete	>0 - .5	unsure	$10400 o	4-6 mont	N	N	N	2	1	N	N	N	N	N
rarely	never	rarely-n	rarely-n	sometime	often	rarely-n	sometime	rarely-n	rarely-n	rarely-n	no	three+ p	< once a	once to	< once a	fairly g	no	rarely-n	rarely-n	somewhat	somewhat	somewhat	20-35	complete	nil	plan-wan	$10400 o	3 wks to	2	2	2	4	N	2	2	2	4	3
few time	never	rarely-n	sometime	rarely-n	often	rarely-n	rarely-n	rarely-n	rarely-n	rarely-n	no	three+ p	< once a	< once a	< once a	fairly g	no	rarely-n	rarely-n	not true	not true	not true	20-35	complete	nil	plan-wan	$10399 o	not at a	2	2	2	7	1	2	2	4	1	N
rarely	never	sometime	rarely-n	rarely-n	often	sometime	sometime	rarely-n	often	rarely-n	no	< once a	< once a	< once a	once to	fairly g	no	rarely-n	rarely-n	not true	not true	not true	13-19	incomple	>0 - .5	plan-wan	$10400 o	3 wks to	3	2	1	N	2	2	N	N	1	2
rarely	never	rarely-n	sometime	rarely-n	often	rarely-n	rarely-n	rarely-n	rarely-n	rarely-n	no	once to	< once a	once to	< once a	fairly g	no	sometime	rarely-n	somewhat	somewhat	not true	20-35	complete	nil	plan-wan	$10400 o	3 wks to	N	2	2	7	N	3	2	7	N	N
few time	never	rarely-n	rarely-n	rarely-n	sometime	rarely-n	rarely-n	rarely-n	sometime	rarely-n	no							sometime	rarely-n				20-35	complete	nil		$10399 o	still br	N	N	N	1	1	N	N	N	N	N
never	never	often	often	rarely-n	rarely-n	sometime	often	rarely-n	rarely-n	often	yes							often	sometime				13-19	incomple	nil	unsure	$10399 o	7 wks to	1	1	1	1	N	1	1	1	1	1
rarely	never	rarely-n	sometime	sometime	sometime	rarely-n	rarely-n	rarely-n	rarely-n	rarely-n	no	< once a	< once a	< once a	once to	fairly g	no	rarely-n	rarely-n	very-oft	not true	not true	20-35	post hig	nil	unplan-w	$10399 o	still br	N	N	N	N	N	N	N	N	N	N
rarely	never	rarely-n	sometime	rarely-n	sometime	rarely-n	sometime	sometime	rarely-n	rarely-n	no							rarely-n	rarely-n				20-35	incomple	>0 - .5	unsure	$10400 o	2 wks or	N	N	N	2	2	N	N	1	4	N
rarely	never	rarely-n	rarely-n	rarely-n	sometime	rarely-n	sometime	sometime	often	rarely-n	no							rarely-n	rarely-n				35+	post hig	>0 - .5	plan-wan	$10400 o	still br	N	N	N	1	N	N	N	1	1	N
almost e	sometime	rarely-n	sometime	rarely-n	sometime	rarely-n	sometime	rarely-n	rarely-n	rarely-n	no	once to	< once a	once to	< once a	fairly g	no	rarely-n	rarely-n	not true	not true	not true	20-35	complete	>0 - .5	plan-wan	$10400 o	2 wks or	1	1	1	2	1	1	1	1	1	1
rarely	never	sometime	rarely-n	rarely-n	often	sometime	rarely-n	rarely-n	sometime	rarely-n	no	< once a	once to	once to	once to	fairly g	no	rarely-n	rarely-n	very-oft	somewhat	somewhat	20-35	incomple	nil	plan-wan	$10399 o	not at a	N	N	N	N	4	N	N	N	2	N
rarely	never	rarely-n	rarely-n	rarely-n	often	rarely-n	sometime	rarely-n	often	rarely-n	yes	once to	once to	once to	three+ p	fairly g	< once w	rarely-n	rarely-n	very-oft	not true	somewhat	20-35	complete	nil	unsure		7 wks to	N	N	N	2	N	N	N	1	1	N
few time	sometime	rarely-n	rarely-n	rarely-n	often	sometime	rarely-n	rarely-n	sometime	rarely-n	no	three+ p	< once a	three+ p	once to	very bad	< once w	often	rarely-n	somewhat	very-oft	very-oft	20-35	complete	nil	unplan-w	$10400 o	not at a	N	N	N	N	4	N	N	N	4	N
never	sometime	often	often	sometime	sometime	sometime	sometime	rarely-n	rarely-n	rarely-n	no	three+ p	< once a	three+ p	once to	fairly g	no	sometime	sometime	very-oft	somewhat	somewhat	20-35	post hig	nil	unplan-w	$10400 o	not at a	N	N	N	N	2	N	N	N	2	N
never	never	rarely-n	sometime	rarely-n	often	rarely-n	sometime	rarely-n	rarely-n	rarely-n	no							rarely-n	rarely-n				13-19	complete	nil	unsure		not at a	3	N	N	1	2	1	2	2	1	N
never	never	sometime	sometime	sometime	sometime	sometime	rarely-n	rarely-n	rarely-n	rarely-n	no	once to	< once a	once to	once to	fairly g	< once w	rarely-n	rarely-n	somewhat	somewhat	somewhat	20-35	complete	nil	unplan-w	$10400 o	still br	N	N	N	N	N	N	N	N	N	N
rarely	sometime	rarely-n	rarely-n	rarely-n	often	rarely-n	rarely-n	rarely-n	rarely-n	rarely-n	no	< once a	< once a	< once a	< once a	fairly g	no	rarely-n	rarely-n	somewhat	not true	not true	20-35	complete	>0 - .5	unsure	$10399 o		N	N	N	4	2	N	N	4	1	N
never	never	rarely-n	often	rarely-n	often	rarely-n	sometime	rarely-n	sometime	rarely-n	no	once to	three+ p	once to	three+ p	fairly b	< once w	sometime	rarely-n	somewhat	somewhat	not true	20-35	complete	nil	plan-wan	$10400 o	not at a	N	N	N	N	N	N	N	N	N	N
never		rarely-n	sometime	rarely-n	often	rarely-n	rarely-n	rarely-n	rarely-n	rarely-n	no	three+ p	< once a	three+ p	three+ p	fairly b	no	rarely-n	sometime	somewhat	very-oft	somewhat	20-35	complete	nil	plan-wan	$10399 o	not at a	1	1	1	2	2	1	1	2	2	1
never	never	sometime	rarely-n	rarely-n	often	sometime	rarely-n	rarely-n	rarely-n	rarely-n	yes	three+ p	three+ p	three+ p	three+ p	fairly b	< once w	rarely-n	rarely-n	not true	very-oft	not true	20-35	complete	nil	unsure	$10399 o	4-6 mont	N	1	2	2	2	3	2	2	1	2
few time	sometime	rarely-n	rarely-n	sometime	often	rarely-n	sometime	sometime	rarely-n	rarely-n	no							sometime	sometime				20-35	incomple	>0 - .5	plan-wan	$10399 o	not at a	N	N	N	N	2	N	N	2	2	N
few time	never	rarely-n	sometime	rarely-n	often	sometime	rarely-n	rarely-n	sometime	sometime	no	three+ p	< once a	three+ p	once to	fairly b	< once w	often	sometime	very-oft	somewhat	not true	20-35	complete	>0 - .5	unplan-w	$10400 o	still br	N	N	N	1	2	N	N	1	2	N
rarely	never	rarely-n	sometime	sometime	often	rarely-n	rarely-n	rarely-n	rarely-n	rarely-n	no	< once a	< once a	three+ p	< once a	fairly b	< once w	often	rarely-n	somewhat	very-oft	not true	20-35	complete	nil	plan-wan	$10399 o	7 wks to	N	N	N	N	2	N	N	N	2	N
rarely	never	rarely-n	often	sometime	often	rarely-n		rarely-n	rarely-n	rarely-n	no							rarely-n	rarely-n				13-19	complete	>0 - .5	unsure	$10399 o	not at a	N	2	2	1	2	2	2	4	2	3
rarely	never	rarely-n	rarely-n	rarely-n	sometime	rarely-n	sometime	rarely-n	rarely-n	rarely-n	no	< once a	< once a	once to	< once a	fairly g	no	rarely-n	rarely-n		somewhat	not true	20-35	complete	nil	plan-wan	$10399 o	not at a	N	N	N	2	N	N	N	2	1	N
rarely	never	rarely-n	sometime	rarely-n	sometime	rarely-n	rarely-n	rarely-n	rarely-n	rarely-n	no	< once a	< once a	three+ p	once to	fairly g	once or	sometime	rarely-n	very-oft	somewhat	not true	20-35	complete	>0 - .5	unplan-w	$10400 o	7 wks to	N	N	N	1	2	N	N	1	2	N
few time	never	rarely-n	rarely-n	sometime	sometime	rarely-n	sometime	rarely-n	rarely-n	rarely-n	no	< once a	< once a	< once a	three+ p	fairly g	no	sometime	rarely-n	somewhat	not true	not true	20-35	complete	nil	plan-wan	$10399 o	4-6 mont	5	5	2	2	N	5	5	1	N	2
never	never	rarely-n	often	rarely-n	often	rarely-n	sometime	rarely-n	rarely-n	rarely-n	no	< once a	< once a	< once a	once to	fairly g	no	sometime	sometime	somewhat	not true	not true	20-35	incomple	>0 - .5	unplan-w	$10400 o	7 wks to	1	1	N	N	1	1	1	N	1	2
never	never	rarely-n	rarely-n	rarely-n	often	rarely-n	rarely-n	rarely-n	rarely-n	rarely-n	no	once to	< once a	once to	< once a	fairly g	no	rarely-n	rarely-n	not true	not true	not true	20-35	post hig	nil	unplan-w	$10400 o	4-6 mont	2	3	1	4	N	1	1	2	1	1
few time	never	rarely-n	rarely-n	rarely-n	sometime	rarely-n	sometime	rarely-n	rarely-n	rarely-n	no	< once a	< once a	< once a	three+ p	very goo	< once w	rarely-n	rarely-n	somewhat	not true	not true	20-35	complete	nil	unplan-w	$10399 o	still br	N	N	N	N	N	N	N	N	N	N
never	never	sometime	sometime	rarely-n	sometime	rarely-n	sometime	rarely-n	sometime	rarely-n	no	< once a	< once a	< once a	once to	fairly g	no	sometime	rarely-n	not true	not true	somewhat	20-35	incomple	>0 - .5	unplan-w	$10399 o	not at a	1	1	1	2	4	1	1	2	2	1
never	never	rarely-n	sometime	sometime	often	rarely-n	sometime	sometime	rarely-n	sometime	yes	once to	< once a	once to	once to	fairly g	< once w	sometime	rarely-n	not true	somewhat	not true	20-35	post hig	nil	plan-wan	$10400 o	still br	N	N	N	1	1	N	N	1	1	N
never	never	rarely-n	rarely-n	rarely-n	sometime	rarely-n	rarely-n	rarely-n	rarely-n	rarely-n	no	< once a	< once a	< once a	< once a	fairly g	no	rarely-n	rarely-n	not true	not true	not true	20-35	complete	nil	unsure	$10400 o	still br	N	N	N	1	2	N	N	2	1	N
rarely	never	rarely-n	sometime	rarely-n	sometime	rarely-n	rarely-n	sometime	rarely-n	rarely-n	no	< once a	< once a	once to	once to	fairly g	no	rarely-n	sometime	not true	somewhat	not true	20-35	post hig	>0 - .5	unsure	$10399 o	still br	1	1	1	2	2	1	1	2	1	1
few time	never	sometime	sometime	sometime	often	rarely-n	rarely-n	rarely-n	rarely-n	rarely-n	no	< once a	< once a	< once a	once to	fairly g	no	rarely-n	rarely-n	somewhat	not true	not true	13-19	complete	nil	unsure	$10400 o	still br	N	N	N	2	2	N	N	N	2	N
never	never	rarely-n	sometime	rarely-n	often	rarely-n	sometime	rarely-n	rarely-n	rarely-n	yes	once to	three+ p	< once a	< once a	fairly b	no	rarely-n	rarely-n	somewhat	somewhat	not true	20-35	post hig	nil	unsure	$10400 o	not at a	N	N	N	2	N	N	N	1	N	N
few time	never	sometime	sometime	rarely-n	often	sometime	sometime	rarely-n	rarely-n	sometime	no	< once a	< once a	< once a	< once a	fairly g	no	sometime	rarely-n	somewhat	not true	somewhat	20-35	complete	>0 - .5		$10400 o	4-6 mont	N	N	N	2	2	N	N	1	1	N
rarely	never	rarely-n	rarely-n	rarely-n	sometime	rarely-n	rarely-n	rarely-n	rarely-n	rarely-n	no	three+ p	< once a	three+ p	once to	fairly b	< once w	rarely-n	rarely-n	somewhat	very-oft	not true	13-19	incomple	nil	plan-wan	$10399 o	not at a	N	N	N	4	N	N	N	2	N	N
never	never	rarely-n	sometime	rarely-n	sometime	rarely-n	rarely-n	rarely-n	rarely-n	rarely-n	no							rarely-n	rarely-n				20-35	complete	nil	plan-wan	$10400 o	still br	1	N	N	2	N	N	N	1	N	N
rarely	never	rarely-n	sometime	sometime	often	rarely-n	rarely-n	sometime	rarely-n	rarely-n	no	once to	< once a	< once a	once to	fairly g	no	sometime	rarely-n	somewhat	not true	not true	20-35	complete	nil	unsure		4-6 mont	N	N	N	N	7	N	N	N	7	N
rarely	sometime	rarely-n	rarely-n	rarely-n	sometime	sometime	sometime	sometime	often	sometime	no				once to	fairly g	no	rarely-n	rarely-n	somewhat	not true	not true	20-35	post hig	nil	plan-wan	$10400 o	still br	N	N	N	N	2	N	N	N	1	N
almost e	never	rarely-n	rarely-n	rarely-n	often	rarely-n	rarely-n	rarely-n	rarely-n	rarely-n	no	once to	< once a	< once a	< once a	fairly g	no	sometime	rarely-n	not true	not true	not true	20-35	post hig	nil	unsure	$10399 o	4-6 mont	3	2	1	2	1	2	1	1	1	2
rarely	never	sometime	rarely-n	rarely-n	sometime	rarely-n	sometime	rarely-n	rarely-n	rarely-n	yes	once to	< once a	once to	once to	fairly g	< once w		rarely-n	somewhat	somewhat	not true	20-35	complete	>0 - .5	plan-wan	$10400 o	still br	N	N	N	N	2	N	N	1	1	N
few time	sometime	rarely-n	sometime	sometime	often	rarely-n	rarely-n	rarely-n	sometime	rarely-n	no	once to	< once a	once to	three+ p	fairly g	no	rarely-n	rarely-n	not true	not true	not true	20-35	post hig	>0 - .5	plan-wan	$10400 o	still br	N	2	2	4	N	2	2	7	1	3
rarely	never	sometime	often	often	often	rarely-n	rarely-n	rarely-n	rarely-n	rarely-n	no	< once a	< once a	once to	< once a	fairly g	no	rarely-n	rarely-n	very-oft	somewhat	not true	20-35	post hig	nil	unsure	$10399 o	2 wks or	N	N	N	N	2	N	N	N	2	N
rarely	sometime	rarely-n	sometime	rarely-n	often	rarely-n	sometime	rarely-n	rarely-n	rarely-n	yes	< once a	< once a	< once a	< once a	fairly g	no	sometime	rarely-n	not true	somewhat	not true	20-35	complete	nil	unsure	$10400 o	4-6 mont	N	1	N	N	2	1	1	N	1	1
few time	sometime	rarely-n	sometime	rarely-n	rarely-n	rarely-n	sometime	rarely-n	rarely-n	sometime	yes							often	sometime				20-35	post hig	nil	unsure	$10399 o	still br	1	1	N	N	1	5	1	2	1	2
never	never	rarely-n	rarely-n	sometime	often	rarely-n	rarely-n	rarely-n	sometime	rarely-n	no							rarely-n	rarely-n				20-35	post hig	nil	plan-wan	$10399 o	still br	N	N	N	N	N	N	N	N	N	N
rarely	never	rarely-n	sometime	sometime	often	rarely-n	rarely-n	rarely-n	rarely-n	rarely-n	no	< once a	< once a	< once a	< once a	very goo	no	rarely-n	rarely-n	not true	not true	not true	13-19	incomple	>0 - .5	plan-wan	$10400 o	not at a	1	1	1	N	2	1	1	N	4	1
	often	sometime	rarely-n	rarely-n	often	rarely-n	sometime	rarely-n	rarely-n	rarely-n	no							sometime	rarely-n				13-19	complete	nil	plan-wan	$10399 o	not at a	N	N	N	N	1	N	N	N	2	N
rarely	never	sometime	sometime	rarely-n	sometime	sometime	often	rarely-n	rarely-n	rarely-n	yes							sometime	sometime				20-35	complete	nil	unplan-w		still br	N	3	1	1	1	N	N	N	1	N
rarely	never	rarely-n	sometime	sometime	often	rarely-n	rarely-n	rarely-n	sometime	rarely-n	no	< once a	< once a	< once a	once to	very goo	no	rarely-n	rarely-n	not true	not true	not true	20-35	complete	nil	plan-wan	$10399 o	3 wks to	2	1	1	1	2	1	1	2	1	N
few time	never	rarely-n	sometime	rarely-n	sometime	rarely-n	sometime	rarely-n	rarely-n	rarely-n	yes							rarely-n	rarely-n				20-35	complete	nil	plan-wan	$10399 o	3 wks to	1	N	N	N	2	N	N	2	2	N
never	never	rarely-n	sometime	sometime	often	rarely-n	rarely-n	rarely-n	rarely-n	rarely-n	yes	once to	< once a	once to	once to	fairly g	no	sometime	rarely-n	somewhat	somewhat	not true	20-35	complete	nil	unsure	$10399 o	not at a	N	N	N	N	4	N	N	1	7	N
rarely	sometime	sometime	sometime	rarely-n	sometime	rarely-n	sometime	sometime	rarely-n	rarely-n	no	< once a	< once a	< once a	< once a	fairly g	no	rarely-n	sometime	not true	not true	somewhat	13-19	incomple	nil	unsure	$10399 o	2 wks or	1	1	1	N	4	1	1	2	2	2
rarely	never	rarely-n	sometime	rarely-n	sometime	rarely-n	rarely-n	rarely-n	rarely-n	rarely-n	yes	< once a	< once a	< once a	once to	fairly g	no	rarely-n	rarely-n	somewhat	not true	not true	20-35	complete	nil	unplan-w	$10400 o	4-6 mont	N	N	N	2	N	N	N	2	1	N
few time	often	rarely-n	rarely-n	often	sometime	sometime	sometime	rarely-n	often	often	yes	three+ p	three+ p	once to	< once a	fairly g	no	rarely-n	often	somewhat	somewhat	not true	20-35	complete	nil	plan-wan	$10399 o	2 wks or	1	1	1	N	2	1	1	1	4	1
few time	sometime	sometime		rarely-n	rarely-n	rarely-n	rarely-n	rarely-n	rarely-n	often	no	once to	< once a	three+ p	< once a	fairly g	< once w	sometime	rarely-n	somewhat	somewhat	very-oft	20-35	complete	nil	plan-wan	$10399 o	4-6 mont	N	N	N	N	N	N	N	N	N	N
never	never	sometime	rarely-n	sometime	often	rarely-n	sometime	rarely-n	rarely-n	rarely-n	no	once to	< once a	once to	< once a	fairly g	no	rarely-n	rarely-n	not true	somewhat	somewhat	20-35	complete	nil	plan-wan	$10399 o	not at a	N	1	1	4	N	2	1	4	1	2
rarely	never	sometime	sometime	often	often	sometime	sometime	often	sometime	rarely-n	yes	once to	< once a	< once a	three+ p	fairly g	no	rarely-n	rarely-n	not true	somewhat	not true	20-35	complete	>0 - .5	unplan-w	$10399 o	4-6 mont	N	1	1	1	2	1	1	1	2	1
never	never	rarely-n	rarely-n	rarely-n	often	rarely-n	rarely-n	rarely-n	rarely-n	rarely-n	no	< once a	< once a	< once a	< once a	fairly g	no	often	rarely-n	not true	not true	not true	20-35	incomple	>0 - .5	plan-wan	$10400 o	2 wks or	N	N	N	2	N	N	N	2	N	N
never	never	rarely-n	sometime	sometime	rarely-n	rarely-n	sometime	rarely-n	sometime	rarely-n	no	three+ p	< once a	< once a	three+ p	fairly g	no	rarely-n	rarely-n	somewhat	somewhat	not true	13-19	complete	nil	unplan-w	$10400 o	still br	N	N	N	N	1	N	N	N	1	N
few time	sometime	rarely-n	sometime	rarely-n	sometime	rarely-n	sometime	sometime	sometime	sometime	no	three+ p	< once a	three+ p	three+ p	fairly b	no	sometime	sometime	very-oft	very-oft	not true	13-19	incomple	nil	plan-wan	$10400 o	still br	2	N	N	N	2	N	N	N	1	1
few time	never	rarely-n	sometime	rarely-n	often	rarely-n	sometime	sometime	often	rarely-n	yes	once to	< once a	once to	three+ p	fairly g	three+ p	rarely-n	rarely-n	very-oft	somewhat	not true	20-35	complete	nil	unsure	$10400 o	still br	1	1	N	1	2	1	1	1	4	1
rarely	sometime	rarely-n	sometime	rarely-n	sometime	rarely-n	sometime	rarely-n	rarely-n	sometime	no	three+ p	< once a	once to	once to	fairly g	< once w	sometime	sometime	not true	somewhat	somewhat	13-19	complete	>0 - .5	unsure		still br	N	1	1	N	4	1	1	1	2	1
never	sometime	rarely-n	sometime	rarely-n	often	rarely-n	rarely-n	rarely-n	rarely-n	rarely-n	no	once to	< once a	< once a	< once a	fairly g	no	rarely-n	rarely-n	not true	not true	not true	20-35	complete	nil	unplan-w	$10400 o	4-6 mont	N	1	1	1	4	1	1	2	2	N
rarely	never	rarely-n	sometime	sometime	sometime	sometime	rarely-n	rarely-n	rarely-n	rarely-n	no	< once a	< once a	< once a	< once a	very goo	no	rarely-n	rarely-n	not true	not true	not true	20-35	complete	>0 - .5	plan-wan	$10400 o	still br	N	N	N	N	1	N	N	N	7	N
few time	often	sometime	rarely-n	sometime	often	rarely-n	sometime	rarely-n	often	sometime	yes							rarely-n	rarely-n				20-35	complete	>0 - .5	plan-wan	$10399 o	not at a	3	2	2	N	4	2	1	N	4	1
rarely	never	rarely-n	rarely-n	rarely-n	sometime	rarely-n	sometime	sometime	rarely-n	rarely-n	no							rarely-n	rarely-n				20-35	post hig	>0 - .5	unsure	$10399 o	not at a	N	N	N	1	1	N	N	1	2	N
never	never	sometime	rarely-n	rarely-n	often	sometime	sometime	sometime	rarely-n	rarely-n								sometime	rarely-n				35+	incomple	nil	unsure	$10400 o	still br	N	N	N	N	2	N	N	N	2	N
never	never	sometime	rarely-n	rarely-n	sometime	rarely-n	rarely-n	rarely-n	rarely-n	rarely-n	no	< once a	once to	< once a	once to	very goo	no	rarely-n	rarely-n	somewhat	not true	not true	20-35	complete	>0 - .5	plan-wan	$10400 o	7 wks to	N	2	2	2	1	1	1	4	2	1
never	never	sometime	rarely-n	rarely-n	often	rarely-n	sometime	sometime	rarely-n	rarely-n	no							sometime	rarely-n				35+	incomple	>0 - .5	plan-wan	$10399 o	7 wks to	N	N	N	N	2	N	N	N	2	N
rarely	never	sometime	rarely-n	sometime	sometime	rarely-n	rarely-n	rarely-n	rarely-n	rarely-n	no	< once a	< once a	once to	< once a	fairly g	no	rarely-n	rarely-n	somewhat	somewhat	somewhat	13-19	complete	>0 - .5	plan-wan	$10399 o	still br	N	2	1	2	1	1	1	1	2	2
never	never	rarely-n	rarely-n	rarely-n	often	rarely-n	rarely-n	rarely-n	rarely-n	rarely-n	yes	once to	< once a	once to	< once a	fairly g	no	rarely-n	rarely-n	not true	somewhat	not true	20-35	post hig	>0 - .5	unsure	$10400 o	7 wks to	N	N	N	1	2	N	N	1	2	N
rarely	never	rarely-n	sometime	sometime	often	rarely-n	rarely-n	rarely-n	rarely-n	rarely-n	no							rarely-n	rarely-n				20-35	complete	nil	unsure	$10400 o	still br	N	N	N	1	2	N	N	2	1	N
never	never	rarely-n	sometime	sometime	often	rarely-n	rarely-n	rarely-n	rarely-n	rarely-n	no	< once a	< once a	< once a	< once a	very goo	no	rarely-n	rarely-n	somewhat	somewhat	not true	20-35	complete	>0 - .5	plan-wan	$10400 o	2 wks or	N	N	N	N	4	2	N	2	2	2
rarely	sometime	rarely-n	sometime	rarely-n	often	sometime	sometime	sometime	sometime	sometime	yes	< once a	three+ p	< once a	three+ p	fairly b	no	often	sometime	very-oft	somewhat	not true	20-35	post hig	nil	plan-wan	$10400 o	7 wks to	1	1	1	1	2	1	1	1	1	1
few time	never	rarely-n	rarely-n	sometime	often	rarely-n	sometime	rarely-n	sometime	rarely-n	no	< once a	once to	< once a	< once a	fairly g	no	sometime	rarely-n	not true	not true	not true	20-35	post hig	>0 - .5	unplan-w	$10400 o	still br	1	1	1	1	2	1	1	N	1	1
never	never	rarely-n	often	sometime	often	rarely-n	sometime	rarely-n	sometime	rarely-n	yes	< once a	< once a	< once a	once to	fairly g	< once w	sometime	rarely-n	somewhat	somewhat	not true	20-35	complete	>0 - .5	unplan-w	$10400 o	7 wks to	N	2	1	2	1	2	2	1	2	2
few time	sometime	rarely-n	rarely-n	rarely-n	often	rarely-n	rarely-n	rarely-n	rarely-n	rarely-n	no							rarely-n	rarely-n				20-35	complete	nil	plan-wan	$10400 o	still br	N	N	N	1	2	N	N	N	2	N
never	never	sometime	sometime	rarely-n	sometime	sometime	sometime	rarely-n	rarely-n	sometime	yes							sometime	sometime				20-35	complete	nil	unsure	$10399 o	7 wks to	N	2	1	4	N	1	1	4	N	1
rarely	never	often	sometime	sometime	sometime	sometime	rarely-n	rarely-n	often	sometime	no	< once a	< once a	< once a	< once a	very goo	no	sometime	rarely-n	not true	not true	not true	20-35	complete	nil	unplan-w		still br	3	2	1	4	N	1	2	2	N	2
never	never	rarely-n	often	sometime	sometime	sometime	sometime	rarely-n	often	rarely-n	yes	< once a	< once a	once to	once to	fairly g	< once w	often	sometime	somewhat	somewhat	somewhat	20-35	incomple	>1 per d	plan-wan	$10399 o	7 wks to	3	3	2	1	2	3	3	2	2	3
never	never	rarely-n	rarely-n	rarely-n	often	rarely-n	rarely-n	rarely-n	rarely-n	rarely-n	yes	< once a	< once a	once to	once to	very goo	no	rarely-n	rarely-n	not true	not true	not true	20-35	complete	nil		$10399 o	still br	1	N	N	N	2	N	N	N	1	1
few time	never	rarely-n	sometime	rarely-n	sometime	rarely-n	sometime	rarely-n	rarely-n	rarely-n	no	once to	< once a	once to	once to	fairly g	no	sometime	rarely-n	not true	somewhat	somewhat	20-35	complete	nil	plan-wan	$10400 o	3 wks to	2	1	1	2	1	2	1	4	1	1
rarely	never	rarely-n	often	often	often	rarely-n	often	sometime	rarely-n	rarely-n	no	< once a	< once a	< once a	once to	fairly g	no	sometime	rarely-n	not true	not true	not true	20-35	complete	>0 - .5	unsure	$10399 o	still br	2	1	1	1	7	1	1	N	4	N
rarely	never	rarely-n	sometime	rarely-n	often	rarely-n	rarely-n	rarely-n	rarely-n	rarely-n	no	< once a	< once a	< once a	< once a	fairly g	no	sometime	rarely-n	not true	not true	somewhat	20-35	post hig	>0 - .5	plan-wan	$10400 o	3 wks to	N	N	N	1	1	N	N	1	2	N
few time	never	sometime	often	rarely-n	often	rarely-n	rarely-n	rarely-n	rarely-n	rarely-n	no	three+ p	< once a	once to	once to	fairly g	< once w	sometime	rarely-n	somewhat	not true	not true	20-35	complete	nil	plan-wan	$10399 o	not at a	N	N	N	N	2	N	N	N	2	N
rarely	sometime	sometime	rarely-n	sometime	often	rarely-n	sometime	sometime	rarely-n	rarely-n	no	< once a	< once a	once to	once to	very goo	no	rarely-n	rarely-n	not true	not true	not true	20-35	complete	nil	unsure	$10400 o	still br	N	N	N	N	1	N	N	N	2	N
never	never	rarely-n	sometime	rarely-n	often	rarely-n	sometime	rarely-n	rarely-n	sometime	no							sometime	rarely-n				20-35	complete	>0 - .5	unplan-w	$10400 o	still br	N	N	N	2	1	N	N	1	2	N
few time	never	sometime	rarely-n	rarely-n	sometime	sometime	rarely-n	rarely-n	rarely-n	rarely-n	yes	once to	< once a	once to	< once a	fairly g	no	rarely-n	rarely-n	not true	not true	somewhat	20-35	incomple	nil	unsure	$10399 o	3 wks to	1	1	1	2	4	2	2	2	2	3
never	never	rarely-n	sometime	often	sometime	rarely-n	sometime	rarely-n	sometime	rarely-n	no	three+ p	< once a	once to	three+ p	fairly g	no	rarely-n	rarely-n	very-oft	somewhat	not true	20-35	complete	>0 - .5	plan-wan	$10400 o	still br	N	2	1	2	1	1	1	7	2	N
few time	never	rarely-n	sometime	rarely-n	often	rarely-n	sometime	rarely-n	rarely-n	rarely-n	yes	three+ p	< once a	three+ p	three+ p	fairly b	no	often	rarely-n	somewhat	very-oft	not true	20-35	complete	>0 - .5	plan-wan	$10400 o	still br	N	1	1	2	N	1	1	2	N	N
few time	never	rarely-n	rarely-n	sometime	sometime	rarely-n	rarely-n	sometime	rarely-n	rarely-n	no	three+ p	< once a	once to	three+ p	fairly g	once or	rarely-n	rarely-n	very-oft	very-oft	very-oft	20-35	complete	>0 - .5	plan-wan		7 wks to	1	1	2	N	N	3	2	N	1	N
few time	never	rarely-n	sometime	sometime	sometime	rarely-n	rarely-n	rarely-n	rarely-n	rarely-n	no	< once a	< once a	< once a	< once a	very goo	no	rarely-n	rarely-n	not true	not true	not true	13-19	incomple	nil	unsure	$10399 o	2 wks or	N	N	N	1	N	N	N	N	N	N
few time	never	rarely-n	sometime	rarely-n	often	rarely-n	rarely-n	rarely-n	sometime	rarely-n	no	< once a	once to	once to	< once a	fairly b	no	sometime	rarely-n	not true	somewhat	not true	20-35	incomple	nil	plan-wan	$10399 o	not at a	N	N	N	1	2	N	N	2	2	N
rarely	never	rarely-n	rarely-n	sometime	often	rarely-n	sometime	rarely-n	sometime	sometime	yes	< once a	< once a	< once a	< once a	very goo	no	rarely-n	rarely-n		not true	not true	20-35	complete	>0 - .5	plan-wan	$10399 o	7 wks to	N	N	N	N	2	N	N	N	2	N
rarely	never	rarely-n	sometime	rarely-n	sometime	rarely-n	rarely-n	rarely-n	sometime	rarely-n	no	< once a	< once a	< once a	once to	fairly g	no	sometime	rarely-n	not true	not true	not true	20-35	incomple	nil	unsure	$10400 o	still br	1	1	1	N	1	1	1	1	2	1
few time	never	rarely-n	often	rarely-n	rarely-n	rarely-n	sometime	sometime	rarely-n	rarely-n	no	< once a	< once a	once to	once to	fairly g	no	often	rarely-n	not true	somewhat	not true	20-35	complete	>0 - .5	plan-wan	$10400 o	7 wks to	1	1	N	1	N	1	1	2	N	1
rarely	sometime	rarely-n	often	rarely-n	often	rarely-n	rarely-n	rarely-n	sometime	sometime	no							rarely-n	rarely-n				20-35	complete	>0 - .5	plan-wan	$10400 o	4-6 mont	N	2	1	4	2	3	1	4	2	N
never	never	rarely-n	sometime	rarely-n	often	rarely-n	rarely-n	sometime	rarely-n	rarely-n	no							rarely-n	rarely-n				20-35		nil	unplan-w	$10400 o	still br	N	N	N	1	2	N	N	2	1	N
rarely	never	rarely-n	sometime	rarely-n	often	rarely-n	rarely-n	rarely-n	rarely-n	rarely-n	no	once to	< once a	once to	three+ p	fairly g	no	sometime	rarely-n	very-oft	somewhat	not true	20-35	complete	>0 - .5	unsure	$10400 o	not at a	2	1	1	N	2	1	1	N	2	1
rarely	never	rarely-n	sometime	often	often	rarely-n	sometime	rarely-n	rarely-n	rarely-n	no	three+ p	< once a	< once a	three+ p	fairly g	no	rarely-n	rarely-n	not true	somewhat	not true	20-35	complete	>1 per d	unsure	$10400 o	2 wks or	N	N	N	2	N	N	N	2	N	N
few time	never	often	sometime	often	often	rarely-n	rarely-n	rarely-n	rarely-n	rarely-n	no	< once a	< once a	< once a	once to	very goo	no	rarely-n	rarely-n	somewhat	not true	not true	20-35	complete	nil	plan-wan	$10400 o	3 wks to	N	1	1	1	N	1	1	1	N	1
never	never	rarely-n	sometime	rarely-n	often	rarely-n	rarely-n	rarely-n	rarely-n	rarely-n	no	once to	< once a	once to	once to	fairly g	no	rarely-n	rarely-n	not true	not true	not true	20-35	complete	nil	unplan-w	$10399 o	3 wks to	3	2	1	1	1	3	3	2	2	N
rarely	never	rarely-n	rarely-n	rarely-n	sometime	rarely-n	rarely-n	rarely-n	sometime	rarely-n	no	< once a	< once a	< once a	once to	fairly g	no	rarely-n	rarely-n	not true	not true	not true	20-35	complete	nil	unplan-w	$10399 o	still br	N	N	N	N	2	N	N	N	2	N
few time	never	sometime	rarely-n	rarely-n	sometime	rarely-n	rarely-n	rarely-n	sometime	rarely-n	no	< once a	< once a	three+ p	once to	very bad	no	rarely-n	rarely-n	somewhat	very-oft	somewhat	20-35	complete	nil	unsure	$10399 o	3 wks to	N	N	N	N	2	N	N	1	4	N
few time	never	rarely-n	sometime	sometime	often	rarely-n	sometime	rarely-n	rarely-n	rarely-n	yes	< once a	< once a	< once a	< once a	very goo	no	rarely-n	rarely-n	not true	not true	not true	20-35	complete	nil	plan-wan	$10400 o	2 wks or	N	N	N	N	2	N	N	N	1	N
rarely	sometime	rarely-n	sometime	sometime	often	rarely-n	sometime	sometime	sometime	rarely-n	no	< once a		once to	< once a	fairly g	no	sometime	rarely-n	not true	somewhat	not true	20-35	complete	nil	unsure	$10399 o	still br	N	N	N	1	1	N	N	1	1	N
rarely	never	rarely-n	sometime	rarely-n	often	rarely-n	rarely-n	rarely-n	rarely-n	rarely-n	no	< once a	< once a	< once a	< once a	fairly g	no	sometime	rarely-n	not true	not true	not true	20-35	post hig	nil	plan-wan	$10400 o	not at a	3	N	N	N	4	N	N	N	4	1
never	sometime	rarely-n	sometime	rarely-n	often	rarely-n	rarely-n	rarely-n	rarely-n	sometime	no	three+ p	once to	< once a	once to	fairly g	no	rarely-n	sometime	very-oft	somewhat	not true	20-35	incomple	nil	plan-wan		not at a	N	N	N	N	4	N	N	N	4	N
rarely	never	rarely-n	sometime	rarely-n	often	rarely-n	rarely-n	rarely-n	rarely-n	rarely-n	no	< once a	< once a	< once a	once to	fairly g	< once w	sometime	rarely-n	not true	not true	not true	20-35	post hig	nil	plan-wan	$10400 o	still br	N	N	N	2	N	N	N	1	2	N
never	never	sometime	often	sometime	sometime	sometime	sometime	rarely-n	sometime	rarely-n	yes	< once a	< once a	< once a	< once a	very goo	no	rarely-n	rarely-n	not true	somewhat	somewhat	13-19	complete	nil	plan-wan	$10399 o	not at a	N	1	1	N	2	1	1	N	2	N
never	sometime	sometime	sometime	sometime	often	rarely-n	rarely-n	rarely-n	sometime	rarely-n	yes	< once a	three+ p	once to	once to	fairly g	no	sometime	rarely-n	not true	somewhat	not true	20-35	incomple	nil	unsure	$10400 o	2 wks or	N	N	N	1	4	N	N	N	4	N
rarely	never	rarely-n	sometime	rarely-n	often	rarely-n	sometime	sometime	rarely-n	rarely-n	yes	< once a	three+ p	< once a	< once a	fairly g	no	sometime	rarely-n	not true	not true	not true	20-35	complete	nil	plan-wan	$10399 o	3 wks to	N	2	2	N	2	2	2	1	2	1
	never	sometime	sometime	rarely-n	sometime	sometime	rarely-n	sometime	sometime	rarely-n	no	< once a		once to	once to	fairly g	no	rarely-n	rarely-n	somewhat	somewhat	somewhat	20-35	complete	nil	plan-wan	$10400 o	4-6 mont	N	N	N	N	2	N	N	N	2	N
rarely	never	rarely-n	sometime	rarely-n	often	rarely-n	sometime	rarely-n	sometime	rarely-n	no	once to	< once a	< once a	< once a	fairly g	no	rarely-n	rarely-n	not true	not true	not true	20-35	complete	>.5 - 1		$10400 o	4-6 mont	N	1	1	4	1	1	1	4	1	N
few time	never	rarely-n	sometime	rarely-n	often	rarely-n	rarely-n	rarely-n	rarely-n	rarely-n	no	< once a	< once a	< once a	< once a	fairly g	no	sometime	rarely-n	not true	not true	not true	20-35	post hig	>0 - .5	plan-wan	$10400 o	4-6 mont	N	N	N	N	1	N	N	N	N	N
rarely	never	sometime	sometime	rarely-n	often	rarely-n	sometime	sometime	sometime	rarely-n	no	once to	< once a	once to	< once a	fairly g	no	sometime	sometime	not true	not true	not true	20-35	complete	>0 - .5	plan-wan	$10399 o	not at a	2	N	N	2	1	N	N	4	4	3
almost e	sometime	rarely-n	rarely-n	rarely-n	often	rarely-n	sometime	rarely-n	rarely-n	rarely-n	no	three+ p	once to	once to	once to	fairly g	no	sometime	sometime	somewhat	not true	not true	20-35	complete	nil		$10399 o	2 wks or	2	2	2	N	4	2	2	N	2	1
rarely		rarely-n	rarely-n	rarely-n	often	rarely-n	sometime	rarely-n	rarely-n	rarely-n	no							rarely-n	rarely-n				20-35	post hig	nil	unsure	$10400 o	still br	1	1	1	2	2	1	1	2	2	1
never	sometime	rarely-n	sometime	rarely-n	sometime	often	often	rarely-n	rarely-n	often	no	three+ p	< once a	three+ p	< once a	fairly g	no	sometime	often	not true	not true	not true	20-35	complete	nil	plan-wan	$10400 o	7 wks to	1	2	1	N	N	3	1	1	N	2
never	never	sometime	rarely-n	rarely-n	sometime	rarely-n	rarely-n	sometime	rarely-n	rarely-n	no	< once a	three+ p	< once a	three+ p	fairly g	< once w	rarely-n	rarely-n	somewhat	somewhat	very-oft	20-35	complete	nil		$10400 o	7 wks to	3	2	2	2	N	2	2	2	N	2
rarely	never	rarely-n	rarely-n	rarely-n	sometime	rarely-n	sometime	rarely-n	sometime	rarely-n	no	once to	< once a	once to	< once a	fairly g	no	sometime	rarely-n	not true	somewhat	somewhat	20-35	post hig	nil	plan-wan	$10400 o	7 wks to	N	N	N	N	N	N	N	N	1	N
few time	never	rarely-n	rarely-n		often	rarely-n	rarely-n	rarely-n	rarely-n	rarely-n	no							rarely-n	rarely-n				20-35	incomple	>0 - .5	plan-wan	$10400 o	not at a	N	N	N	2	N	N	N	2	N	N
never	sometime	sometime	sometime	sometime	sometime	rarely-n		rarely-n	rarely-n	rarely-n	no	three+ p	< once a	three+ p	three+ p	fairly g	no	rarely-n	sometime	very-oft	somewhat	very-oft	13-19	complete	>0 - .5	unsure		7 wks to	1	1	1	2	2	1	1	2	1	1
rarely	never	sometime	rarely-n	rarely-n	sometime	rarely-n	rarely-n	rarely-n	sometime	rarely-n	no	< once a	< once a	three+ p	once to	fairly g	no	often	rarely-n	somewhat	somewhat	not true	20-35	complete	>0 - .5	plan-wan	$10400 o	2 wks or	2	1	1	1	4	1	1	1	2	1
few time	never	rarely-n		often	sometime	rarely-n	rarely-n	sometime	sometime	rarely-n	no	< once a	< once a	< once a	once to	fairly g	< once w	rarely-n	sometime	somewhat	not true	not true	20-35	incomple	>0 - .5	plan-wan	$10400 o	not at a	N	N	N	2	2	N	N	2	2	N
never	never	rarely-n	sometime	rarely-n	often	rarely-n	sometime	rarely-n	rarely-n	rarely-n	no	< once a	< once a	once to	once to	fairly g	no	rarely-n	rarely-n	somewhat	somewhat	not true	20-35	complete	>0 - .5	unplan-w	$10399 o	3 wks to	N	N	N	1	2	N	N	1	2	N
rarely	never	rarely-n	sometime	rarely-n	rarely-n	rarely-n	sometime	rarely-n	rarely-n	rarely-n	no	once to	< once a	< once a	< once a	fairly g	no	sometime	rarely-n	not true	not true	not true	20-35	complete	nil	unsure	$10399 o	not at a	3	2	1	N	N	1	1	N	N	1
never	never	rarely-n	sometime	sometime	sometime	rarely-n	rarely-n	rarely-n	rarely-n	rarely-n	no	< once a				very goo	no	rarely-n	rarely-n	not true	not true	not true	35+	post hig	nil	plan-wan	$10400 o	still br	N	N	N	1	2	N	N	1	2	N
almost e	never	rarely-n	rarely-n	rarely-n	often	rarely-n	rarely-n	rarely-n	rarely-n	sometime	no	< once a	< once a	< once a	< once a	fairly g	no	often	sometime	not true	somewhat	not true	20-35	complete	nil	plan-wan	$10399 o	3 wks to	N	1	1	1	1	2	1	1	1	2
never	never	rarely-n	rarely-n	rarely-n	often	rarely-n	often	sometime	often	rarely-n	yes	< once a	once to	once to	< once a	fairly g	no	rarely-n	rarely-n	somewhat	not true	not true	20-35	complete	nil	unplan-w	$10399 o	not at a	3	1	1	N	4	1	1	N	1	1
rarely	never	rarely-n	rarely-n	sometime	sometime	rarely-n	rarely-n	rarely-n	rarely-n	rarely-n	no							rarely-n	rarely-n				20-35	incomple	nil	plan-wan	$10400 o	7 wks to	5	2	1	N	4	2	2	N	4	5
rarely	never	rarely-n	sometime	sometime	sometime	rarely-n	sometime	sometime	rarely-n	rarely-n	no	< once a	< once a	once to	once to	fairly g	no	rarely-n	rarely-n	somewhat	not true	not true	20-35	post hig	>0 - .5	plan-wan	$10400 o	4-6 mont	1	1	1	N	N	1	1	N	N	N
rarely	never	rarely-n	sometime	rarely-n	often	rarely-n	rarely-n	rarely-n	rarely-n	rarely-n	no	once to	< once a	once to	< once a	fairly g	no	rarely-n	rarely-n	not true	somewhat	not true	20-35	complete	>0 - .5	unsure		7 wks to	N	N	N	1	2	N	N	1	1	N
never	never	rarely-n	often	rarely-n	often	rarely-n	sometime	rarely-n	rarely-n	rarely-n	no							often	rarely-n				13-19	incomple	>0 - .5	unsure	$10399 o	2 wks or	N	2	1	N	4	1	1	1	1	2
few time	never	rarely-n	rarely-n	rarely-n	often	rarely-n	rarely-n	rarely-n	rarely-n	rarely-n	no	three+ p	< once a	once to	once to	fairly g	once or	rarely-n	rarely-n	somewhat	somewhat	not true	20-35	complete	nil	plan-wan	$10400 o	still br	N	N	N	2	2	N	N	2	2	N
rarely	sometime	sometime	sometime	rarely-n	often	rarely-n	sometime	rarely-n	sometime	sometime	yes	< once a	< once a	once to	once to	fairly b	< once w	rarely-n	rarely-n	somewhat	somewhat	not true	20-35	complete	>0 - .5	unplan-w	$10400 o	3 wks to	N	N	N	N	4	N	N	1	2	N
few time	never	rarely-n	rarely-n	rarely-n	often	rarely-n	sometime	rarely-n	sometime	rarely-n	yes	< once a	< once a	< once a	once to	fairly g	< once w	sometime	rarely-n	somewhat	somewhat	not true	20-35	complete	nil	plan-wan	$10400 o	3 wks to	N	N	N	N	1	N	N	N	2	N
rarely	never	sometime	rarely-n	rarely-n	often	rarely-n	rarely-n	rarely-n	rarely-n	rarely-n	no	< once a	< once a	once to	once to	fairly g	no	sometime	rarely-n	not true	somewhat	not true	20-35	complete	nil	plan-wan	$10399 o	7 wks to	2	1	1	N	2	2	1	N	2	2
almost e	sometime	rarely-n	often	rarely-n	often	rarely-n	rarely-n	rarely-n	sometime	sometime	no	three+ p	< once a	once to	once to	fairly g	< once w	sometime	sometime	not true	not true	not true	13-19	complete	nil	plan-wan	$10400 o	3 wks to	3	1	1	N	2	1	1	N	1	2
rarely	never	rarely-n	rarely-n	rarely-n	often	rarely-n	rarely-n	rarely-n	rarely-n	rarely-n	no	once to					no	sometime	rarely-n	not true	not true	not true	20-35	complete	nil	plan-wan	$10400 o	still br	N	1	N	1	N	1	1	1	N	N
never	never	rarely-n	rarely-n	rarely-n	often	rarely-n	sometime	sometime	rarely-n	sometime	no	three+ p	< once a	three+ p	three+ p	fairly g	no	rarely-n	rarely-n	very-oft	somewhat	somewhat	13-19	complete	>0 - .5	unsure	$10399 o	7 wks to	1	N	1	4	2	1	1	2	2	N
rarely	sometime	rarely-n	sometime	rarely-n	sometime	rarely-n	sometime	rarely-n	rarely-n	rarely-n	no							rarely-n	rarely-n				20-35	incomple	nil	unplan-w	$10399 o	not at a	5	N	N	N	4	N	N	N	4	N
rarely	never	rarely-n	sometime	sometime	often	rarely-n	sometime	rarely-n	rarely-n	rarely-n	no	once to	< once a	once to	< once a	fairly g	no	rarely-n	rarely-n	not true	somewhat	not true	20-35	complete	nil	plan-wan	$10399 o	still br	N	N	N	N	N	N	N	N	N	N
rarely	never	rarely-n	sometime	sometime	sometime	rarely-n	sometime	sometime	sometime	rarely-n	no							sometime	rarely-n				20-35	incomple	>0 - .5	plan-wan	$10400 o	4-6 mont	N	1	N	1	2	1	1	1	1	2
never	never	rarely-n	rarely-n	rarely-n	often	rarely-n	rarely-n	rarely-n	rarely-n	rarely-n	no	once to	< once a	once to	< once a	fairly g	no	rarely-n	sometime	not true	not true	not true	20-35	complete	nil	unplan-w	$10400 o	7 wks to	3	2	2	4	1	2	2	2	2	2
never	never	rarely-n	rarely-n	sometime	often	rarely-n	rarely-n	rarely-n	rarely-n	rarely-n	no	< once a	< once a	once to	once to	fairly g	< once w	rarely-n	rarely-n	somewhat	not true	not true	13-19	complete	nil	unsure	$10399 o	7 wks to	N	2	2	N	1	1	2	N	1	2
never	never	sometime	sometime	sometime	often	rarely-n	rarely-n	rarely-n	sometime	rarely-n	yes	once to	once to	< once a	< once a	very goo	no	rarely-n	rarely-n	not true	not true	not true	20-35	post hig	nil	plan-wan	$10399 o	7 wks to	1	N	N	1	2	1	N	2	2	1
never	never	rarely-n	sometime	rarely-n	often	rarely-n	rarely-n	rarely-n	sometime	rarely-n	yes	< once a	three+ p	once to	once to	fairly g	no	rarely-n	rarely-n	somewhat	somewhat	not true	20-35	post hig	>0 - .5	plan-wan	$10399 o	still br	N	N	N	1	N	N	N	1	N	N
rarely	sometime	rarely-n	rarely-n	rarely-n	often	sometime	rarely-n	rarely-n	sometime	rarely-n	no	< once a	once to	three+ p	three+ p	fairly g	< once w	rarely-n	rarely-n	somewhat	somewhat	not true	20-35	complete	nil	unsure	$10399 o	still br	N	N	N	1	2	N	N	1	4	N
	never	rarely-n	sometime	often	sometime	rarely-n	rarely-n	rarely-n	rarely-n	rarely-n	no	< once a	< once a	once to	once to	fairly b	no	rarely-n	sometime	somewhat	not true	not true	20-35	complete	nil		$10400 o	4-6 mont	N	N	N	1	2	N	N	1	2	N
few time	sometime	sometime	sometime	often	often	rarely-n	sometime	sometime	rarely-n	rarely-n	no	< once a	< once a	< once a	< once a	very goo	no	rarely-n	rarely-n	somewhat	not true	not true	20-35	complete	>0 - .5	plan-wan	$10399 o	still br	N	N	N	2	N	N	N	1	N	N
never	never	rarely-n	sometime	sometime	rarely-n	rarely-n	rarely-n	rarely-n	rarely-n	rarely-n	yes	< once a	< once a	< once a	< once a	fairly g	no	rarely-n	rarely-n	somewhat	not true	not true	20-35	complete	>0 - .5	plan-wan	$10399 o	still br	N	1	N	N	4	1	1	N	4	N
few time	never	sometime	sometime	rarely-n	often	rarely-n	sometime	rarely-n	rarely-n	sometime	no	< once a	< once a	< once a	once to	fairly g	once or	sometime	often	somewhat	not true	very-oft	20-35	complete	>0 - .5	unsure	$10400 o	still br	2	1	1	4	1	2	2	4	N	2
rarely	never	sometime	sometime	rarely-n	often	rarely-n	sometime	sometime	sometime	rarely-n	no	< once a	< once a	three+ p	three+ p	fairly b	no	sometime	rarely-n	somewhat	somewhat	somewhat	20-35	incomple	nil	plan-wan	$10400 o	2 wks or	3	2	1	N	4	1	2	4	N	3
rarely	sometime	sometime	sometime	rarely-n	often	rarely-n	sometime	rarely-n	rarely-n	sometime	no	< once a	< once a	< once a	< once a	fairly g	no	rarely-n	rarely-n	not true	not true	not true	20-35	complete	nil	unsure	$10400 o	still br	1	1	N	N	2	1	1	1	1	1
few time	never	rarely-n	rarely-n	sometime	often	rarely-n	rarely-n	rarely-n	rarely-n	rarely-n	no	< once a	< once a	< once a	< once a	very goo	no	rarely-n	rarely-n	not true	not true	not true	20-35	complete	>0 - .5	unplan-w	$10400 o	4-6 mont	N	N	N	2	1	N	N	1	2	N
rarely	never	rarely-n	sometime	rarely-n	sometime	rarely-n	rarely-n	rarely-n	rarely-n	rarely-n	no	< once a	< once a	< once a	once to	very goo	no	sometime	rarely-n	not true	not true	not true	20-35	complete	nil	plan-wan	$10400 o	not at a	N	1	1	2	N	1	1	2	1	1
rarely	sometime	rarely-n	sometime	sometime	often	rarely-n	sometime	rarely-n	rarely-n	rarely-n	no	once to	< once a	< once a	once to	fairly g	no	sometime	rarely-n	somewhat	somewhat	somewhat	20-35	complete	nil	unplan-w	$10400 o	still br	2	1	N	N	2	1	1	1	1	N
rarely	never	rarely-n	sometime	sometime	sometime	rarely-n	sometime	rarely-n	rarely-n	sometime	no	three+ p	once to	once to	< once a	fairly g	< once w	rarely-n	rarely-n	not true	somewhat	not true	20-35	complete	>0 - .5	plan-wan	$10400 o	7 wks to	N	N	N	N	1	N	N	N	1	N
few time	never	sometime	sometime	sometime	sometime	rarely-n	rarely-n	sometime	rarely-n	rarely-n	no							rarely-n	rarely-n				20-35	complete	nil	plan-wan	$10400 o	not at a	N	N	N	2	1	N	N	2	2	N
rarely	sometime	rarely-n	sometime	rarely-n	often	rarely-n	rarely-n	rarely-n	rarely-n	rarely-n	no	< once a	< once a	< once a	once to	very goo	no	rarely-n	rarely-n	somewhat	not true	not true	20-35	incomple	>0 - .5	unplan-w	$10399 o	7 wks to	2	1	1	N	1	1	1	N	1	1
few time	never	sometime	rarely-n	rarely-n	often	sometime	sometime	sometime	rarely-n	rarely-n	no	three+ p	< once a	three+ p	once to	fairly b	no	rarely-n	rarely-n	somewhat	very-oft	somewhat	20-35	complete	nil	plan-wan	$10399 o	7 wks to	N	N	N	4	1	N	N	1	2	N
few time	never	rarely-n	rarely-n	often	often	rarely-n	rarely-n	rarely-n	sometime	rarely-n	no	< once a	once to	once to	once to	fairly g	< once w	rarely-n	rarely-n	somewhat	somewhat	not true	20-35	complete	nil	plan-wan	$10400 o	not at a	N	N	N	1	4	N	N	1	4	N
rarely	never	rarely-n	often	sometime	often	rarely-n	sometime	rarely-n	rarely-n	rarely-n	yes	< once a	< once a	< once a	< once a	fairly g	< once w	rarely-n	rarely-n	not true	not true	not true	20-35	post hig	nil	plan-wan	$10400 o	still br	N	N	N	N	2	N	N	N	2	N
few time	sometime	rarely-n	sometime	sometime	sometime	rarely-n	sometime	rarely-n	rarely-n	rarely-n	no	< once a	once to	once to	< once a	fairly g	no	sometime	rarely-n	somewhat	not true	not true	13-19	incomple	nil	unsure	$10399 o	3 wks to	1	1	1	2	2	1	1	2	2	1
few time	never	rarely-n	sometime	sometime	sometime	rarely-n	rarely-n	rarely-n	rarely-n	rarely-n	no	< once a	< once a	once to	< once a	very goo	no	rarely-n	rarely-n	not true	not true	not true	20-35	post hig	nil		$10400 o	4-6 mont	N	N	N	1	2	N	N	1	1	N
rarely	never	sometime	sometime	rarely-n	sometime	rarely-n	sometime	rarely-n	rarely-n	sometime	no							sometime	rarely-n				20-35	complete	nil	plan-wan	$10400 o	still br	N	N	N	N	2	N	N	N	2	N
almost e	never	rarely-n	sometime	rarely-n	often	rarely-n	sometime	rarely-n	rarely-n	rarely-n	no	three+ p	< once a	once to	three+ p	fairly g	< once w	rarely-n	often	very-oft	not true	not true	20-35	complete	nil	unplan-w	$10400 o	7 wks to	N	N	N	N	4	N	N	N	4	N
never	never	rarely-n	rarely-n	rarely-n	often	rarely-n	rarely-n	rarely-n	rarely-n	rarely-n	no	< once a	< once a	once to	once to	fairly b	no	sometime	rarely-n	not true	somewhat	somewhat	20-35	post hig	>0 - .5	plan-wan	$10400 o	still br	N	N	N	1	4	N	N	1	2	N
never	never	rarely-n	rarely-n	rarely-n	often	rarely-n	rarely-n	rarely-n	rarely-n	rarely-n	no	< once a	< once a	once to	once to	fairly g	no	rarely-n	rarely-n	somewhat	somewhat	not true	20-35	complete	nil	plan-wan	$10400 o	2 wks or	N	N	N	2	N	N	N	2	N	N
	never	rarely-n	rarely-n	sometime	sometime	rarely-n	sometime	rarely-n	rarely-n	sometime	no	< once a	< once a	< once a	< once a	very goo	no	rarely-n	rarely-n	not true	not true	somewhat	20-35	complete	nil	plan-wan	$10399 o	not at a	N	N	N	N	2	N	N	N	4	N
rarely	never	rarely-n	rarely-n	rarely-n	often	rarely-n	rarely-n	rarely-n	rarely-n	rarely-n	no	three+ p	< once a	< once a	three+ p	very goo	no	rarely-n	sometime	not true	not true	somewhat	20-35	incomple	nil	plan-wan	$10400 o	still br	N	N	N	N	4	N	N	N	2	N
never	never	rarely-n	rarely-n	sometime	often	sometime	sometime	rarely-n	rarely-n	rarely-n	yes							rarely-n	rarely-n				20-35	complete	>.5 - 1	plan-wan	$10400 o	3 wks to	2	3	1	1	1	2	1	2	2	2
rarely	never	rarely-n	often	rarely-n	sometime	sometime	sometime	sometime	sometime	rarely-n	no	< once a	< once a	once to	< once a	fairly g	no	often	sometime	not true	somewhat	not true	20-35	complete	nil	plan-wan	$10400 o	3 wks to	N	N	N	N	N	N	N	N	1	N
rarely	never	sometime	sometime	sometime	often	sometime	sometime	rarely-n	sometime	rarely-n	yes	< once a	< once a	once to	< once a	fairly g	no	rarely-n	rarely-n	somewhat	somewhat	somewhat	20-35	complete	>0 - .5	unsure	$10400 o	3 wks to	N	N	N	4	2	N	N	1	2	N
almost e	never	rarely-n	rarely-n	rarely-n	often	rarely-n	sometime	rarely-n	sometime	rarely-n	no				three+ p	very goo	no	rarely-n	rarely-n	somewhat	not true	not true	20-35	complete	>.5 - 1	unplan-w	$10400 o	7 wks to	N	2	N	2	1	2	1	1	2	N
rarely	never	rarely-n	rarely-n	rarely-n	often	rarely-n	rarely-n	rarely-n	rarely-n	rarely-n	no							rarely-n	rarely-n				20-35	complete	nil	plan-wan	$10400 o	still br	3	2	1	1	2	1	2	2	2	2
few time	sometime	sometime	rarely-n	sometime	sometime	rarely-n	rarely-n	sometime	rarely-n	rarely-n	no							rarely-n	rarely-n				20-35	post hig	nil	unplan-w	$10400 o	2 wks or	N	N	N	N	2	N	N	1	N	N
rarely	never	rarely-n	rarely-n	rarely-n	often	rarely-n	rarely-n	rarely-n	rarely-n	rarely-n	no							rarely-n	rarely-n				20-35	complete	nil	plan-wan	$10400 o	still br	1	1	1	2	1	1	1	1	2	1
never	never	rarely-n	often	rarely-n	often	rarely-n	rarely-n	rarely-n	rarely-n	rarely-n	no	< once a	three+ p	once to	once to	fairly b	< once w	sometime	rarely-n	very-oft	somewhat	not true	20-35	post hig	>0 - .5	unsure	$10400 o	4-6 mont	N	N	N	N	2	N	N	N	2	N
never	never	rarely-n	often	rarely-n	often	rarely-n	sometime	sometime	rarely-n	sometime	no	< once a	< once a	< once a	< once a	very goo	no	often	rarely-n	not true	not true	not true	20-35	complete	>0 - .5	unsure	$10399 o	still br	N	N	N	N	4	N	N	N	4	N
rarely	never	sometime	sometime	sometime	often	rarely-n	often	sometime	rarely-n	rarely-n	yes	three+ p	< once a	< once a	once to	fairly g	no	rarely-n	rarely-n	somewhat	somewhat	not true	20-35	complete	nil	plan-wan	$10399 o	not at a	N	2	2	1	1	1	2	N	2	2
rarely	never	rarely-n	rarely-n	sometime	often	rarely-n	sometime	rarely-n	rarely-n	rarely-n	yes							rarely-n	rarely-n				35+	complete	nil	unsure	$10399 o	2 wks or	N	N	N	N	2	N	N	N	2	N
almost e	never	rarely-n	rarely-n	rarely-n	sometime	rarely-n	sometime	sometime	rarely-n	rarely-n	no	< once a	< once a	< once a	once to	very goo	no	rarely-n	rarely-n	not true	not true	not true	20-35	complete	nil	plan-wan	$10400 o	still br	N	N	N	1	N	N	N	1	1	N
never	never	rarely-n	rarely-n	rarely-n	sometime	rarely-n	rarely-n	rarely-n	rarely-n	rarely-n	no	< once a	< once a	< once a	< once a	fairly g	no	rarely-n	rarely-n	not true	not true	not true	20-35	complete	nil	plan-wan	$10399 o	not at a	2	1	1	2	2	2	2	2	2	1
rarely	never	rarely-n	sometime	rarely-n	sometime	rarely-n	rarely-n	rarely-n	rarely-n	rarely-n	no							rarely-n	rarely-n				20-35	complete	nil	plan-wan	$10400 o	4-6 mont	N	N	N	1	2	N	N	1	7	N
never	sometime	rarely-n	rarely-n	rarely-n	sometime	rarely-n	rarely-n	rarely-n	rarely-n	rarely-n	no	three+ p	< once a	< once a	once to	fairly g	< once w	rarely-n	rarely-n	somewhat	not true	not true	20-35	complete	nil	plan-wan		not at a	N	N	N	N	4	N	N	N	2	N
few time	never	rarely-n	rarely-n	rarely-n	sometime	sometime	sometime	rarely-n	sometime	rarely-n	no			once to	once to	fairly b	no	sometime	rarely-n	somewhat	somewhat	not true	20-35	post hig	nil	unplan-w	$10399 o	7 wks to	N	N	N	2	1	N	N	2	2	N
never	sometime	rarely-n	sometime	rarely-n	often	sometime	sometime	sometime	sometime	rarely-n	no	< once a	< once a	< once a	< once a	very goo	no	rarely-n	rarely-n	not true	not true	somewhat	20-35	post hig	nil	plan-wan	$10399 o	3 wks to	N	N	N	4	2	N	N	2	2	N
rarely	never	rarely-n	rarely-n	sometime	often	sometime	sometime	rarely-n	sometime	rarely-n	yes	< once a	< once a	< once a	once to	fairly g	no	rarely-n	rarely-n	somewhat	somewhat	not true	20-35	complete	>0 - .5	plan-wan	$10400 o	still br	3	2	2	4	1	2	2	4	1	3
almost e	sometime	sometime	sometime	sometime	often	rarely-n	sometime	sometime	rarely-n	rarely-n	no							sometime	rarely-n				20-35	complete	nil	plan-wan	$10400 o	2 wks or	1	3	N	N	1	2	1	N	1	N
rarely	never	rarely-n	rarely-n	rarely-n	sometime	sometime	rarely-n	rarely-n	sometime	rarely-n	no	< once a	< once a	< once a	< once a	fairly g	no	rarely-n	rarely-n	not true	not true	not true	20-35	post hig	nil	plan-wan	$10400 o	still br	N	N	N	N	N	N	N	N	N	N
never	sometime	rarely-n	sometime	rarely-n	often	rarely-n	sometime	rarely-n	rarely-n	rarely-n	no							rarely-n	rarely-n				20-35	complete	nil	unplan-w	$10400 o	3 wks to	1	1	1			1	1	N	1	1
few time	never	rarely-n	rarely-n	sometime	sometime	rarely-n	sometime	rarely-n	rarely-n	rarely-n	no	three+ p	< once a	three+ p	three+ p	fairly b	no	sometime	rarely-n	very-oft	very-oft	somewhat	20-35	incomple	>0 - .5	plan-wan	$10399 o	not at a	2	3	3	N	2	2	3	N	2	2
few time	never	sometime	rarely-n	rarely-n	often	rarely-n	rarely-n	rarely-n	rarely-n	rarely-n	no	three+ p	< once a	once to	three+ p	very goo	no	rarely-n	rarely-n	very-oft	somewhat	somewhat	20-35	post hig	>0 - .5		$10400 o	still br	N	N	N	N	2	N	N	4	2	N
rarely	never	rarely-n	rarely-n	rarely-n	often		rarely-n	sometime	rarely-n	rarely-n	no							rarely-n	rarely-n				20-35	complete	>1 per d	plan-wan		2 wks or	N	2	1	2	N	1	1	2	N	1
rarely	never	rarely-n	rarely-n	sometime	sometime	rarely-n	rarely-n	sometime	sometime	sometime	no	< once a	once to	< once a	once to	fairly g	no	rarely-n	rarely-n	somewhat	not true	not true	20-35	complete	nil	plan-wan	$10399 o	still br	N	N	N	N	1	N	N	N	1	N
rarely	never	rarely-n	sometime	often	often	rarely-n	rarely-n	rarely-n	rarely-n	rarely-n	no	once to	< once a	once to	three+ p	fairly b	no	rarely-n	rarely-n	somewhat	somewhat	somewhat	20-35	incomple	>0 - .5	plan-wan	$10399 o	2 wks or	N	N	N	N	2	N	N	N	2	N
rarely	sometime	rarely-n	sometime	sometime	often	rarely-n	rarely-n	rarely-n	rarely-n	rarely-n	no	once to	< once a	< once a	once to	fairly g	no	rarely-n	rarely-n	somewhat	not true	not true	20-35	complete	nil	plan-wan	$10400 o	not at a	2	3	1	4	N	2	2	2	N	2
almost e	never	sometime	rarely-n	sometime	often	rarely-n	rarely-n	rarely-n	sometime	rarely-n	no							rarely-n	rarely-n				13-19	incomple	nil	unsure	$10399 o	not at a	N	1	1	N	N	1	N	1	N	3
rarely	never	sometime	rarely-n	rarely-n	sometime	rarely-n	rarely-n	rarely-n	rarely-n	rarely-n	no							rarely-n	rarely-n				20-35	incomple	nil	unplan-w	$10400 o	not at a	2	2	1	N	1	1	1	1	N	3
rarely	never	rarely-n	sometime	often	often	rarely-n	rarely-n	rarely-n	rarely-n	rarely-n	no	< once a	< once a	< once a	< once a	very goo	no	rarely-n	rarely-n	not true	not true	not true	20-35	complete	nil	unplan-w	$10399 o	not at a	N	5	1	2	2	3	1	N	4	N
rarely	never	sometime	often	rarely-n	often	rarely-n	rarely-n	rarely-n	rarely-n	rarely-n	no	three+ p	< once a	three+ p	three+ p	fairly b	once or	sometime	rarely-n	somewhat	somewhat	somewhat	20-35	complete	>0 - .5	unplan-w	$10400 o	7 wks to	3	2	2	4	N	3	2	4	1	2
rarely	never	rarely-n	sometime	sometime	often	rarely-n	sometime	sometime	rarely-n	rarely-n	no							rarely-n	rarely-n				13-19	incomple	nil	unplan-w	$10399 o	not at a	5	2	2	4	1	3	2	2	1	5
	sometime	rarely-n	sometime		often	rarely-n	rarely-n	rarely-n	rarely-n	rarely-n	yes								rarely-n				20-35	complete	>0 - .5	unplan-w	$10400 o	2 wks or	N	N	N	4	N	N	N	2	N	N
rarely	never	sometime	sometime	sometime	often	rarely-n	often	often	rarely-n	rarely-n	no	once to	three+ p	once to	three+ p	fairly g	no	sometime	rarely-n	somewhat	somewhat	not true	20-35	complete	>0 - .5	plan-wan	$10400 o	still br	N	N	N	N	N	N	N	N	N	N
few time	sometime	rarely-n	rarely-n	rarely-n	often	sometime	sometime	rarely-n	often	rarely-n	no	< once a	once to	once to	< once a	fairly g	no	rarely-n	rarely-n	not true	not true	not true	20-35	complete	>0 - .5	plan-wan	$10400 o	still br	N	3	1	N	2	2	1	N	1	N
few time	never	often	sometime		often	rarely-n	rarely-n	rarely-n	rarely-n	rarely-n	no	once to		three+ p	once to	fairly g	< once w	rarely-n	rarely-n	very-oft	somewhat	very-oft	20-35	post hig	nil	unsure	$10399 o	still br	N	N	N	N	1	N	N	1	1	N
few time	sometime	sometime	often	sometime	often	rarely-n	rarely-n	sometime	rarely-n	rarely-n	no							rarely-n	rarely-n				20-35	incomple	>0 - .5	unplan-w	$10400 o	3 wks to	N	2	1	7	2	1	1	2	N	3
rarely	never	sometime	rarely-n	rarely-n	sometime	sometime	sometime	rarely-n	sometime	rarely-n	no							rarely-n	rarely-n				20-35	incomple	nil	plan-wan	$10400 o	not at a	N	N	N	1	2	N	N	N	4	N
rarely	sometime	rarely-n	rarely-n	rarely-n	often	rarely-n	rarely-n	rarely-n	rarely-n	rarely-n	no	three+ p		once to	three+ p	fairly b	< once w	rarely-n	rarely-n	very-oft	somewhat	not true	20-35	complete	>0 - .5		$10400 o	7 wks to	N	N	N	1	N	N	N	1	N	N
few time	sometime	sometime	sometime	rarely-n	often	rarely-n	sometime	sometime	sometime	sometime	no	three+ p	< once a	three+ p	three+ p	very bad	three+ p	sometime	sometime	very-oft	very-oft	somewhat	13-19	complete	nil	plan-wan	$10399 o	not at a	2	1	2	4	N	2	2	4	2	2
never	never	often	rarely-n	sometime	often	sometime	rarely-n	rarely-n	rarely-n	rarely-n	no	< once a	< once a	once to	once to	fairly g	no	rarely-n	rarely-n	somewhat	not true	somewhat	20-35	complete	nil	unsure	$10400 o	2 wks or	N	N	N	N	2	N	N	N	2	N
few time	never	sometime	sometime	rarely-n	often	rarely-n	sometime	rarely-n	rarely-n	rarely-n	yes	< once a	< once a	three+ p	once to	fairly g	< once w	rarely-n	rarely-n	somewhat	not true	very-oft	20-35	complete	>0 - .5	unplan-w	$10400 o	4-6 mont	N	N	N	N	2	N	N	1	4	N
rarely	sometime	rarely-n	sometime	rarely-n	sometime	rarely-n	sometime	rarely-n	rarely-n	often	no	once to	once to	once to	once to	fairly g	no	often	often	not true	somewhat	somewhat	20-35	post hig	nil	plan-wan	$10400 o	7 wks to	1	1	1	1	2	1	1	2	1	1
never	never	often	sometime	sometime	often	rarely-n	rarely-n	rarely-n	sometime	rarely-n	no							sometime	rarely-n				13-19	incomple	>0 - .5	unsure	$10400 o	still br	1	2	1	1	1	1	1	1	1	1
rarely	never	rarely-n	rarely-n	rarely-n	often	rarely-n	rarely-n	rarely-n	rarely-n	rarely-n	no	once to	< once a	< once a	< once a	very goo	no	rarely-n	rarely-n	somewhat	not true	somewhat	35+	post hig	>0 - .5	plan-wan	$10400 o	still br	N	N	N	N	2	N	N	N	2	N
rarely	never	rarely-n	sometime	rarely-n	sometime	rarely-n	rarely-n	rarely-n	sometime	sometime	no							sometime	rarely-n				20-35	complete	nil	unsure	$10400 o	still br	2	2	1	N	2	1	1	N	2	1
rarely	never	rarely-n	rarely-n	rarely-n	sometime	rarely-n	rarely-n	rarely-n	rarely-n	rarely-n	no	< once a	< once a	< once a	< once a	very goo	no	rarely-n	rarely-n	not true	not true	not true	20-35	post hig	nil	unplan-w	$10400 o	still br	N	N	N	1	2	N	N	1	1	N
rarely	often	rarely-n	sometime	sometime	sometime	rarely-n	rarely-n	rarely-n	sometime	rarely-n	no	< once a	< once a	< once a	< once a	fairly g	no	rarely-n	rarely-n	not true	not true	not true	20-35	complete	nil	plan-wan	$10400 o	not at a	N	1	1	1	2	1	1	1	2	1
few time	sometime	rarely-n	sometime	rarely-n	sometime	sometime	often	sometime	sometime	sometime	no	< once a	< once a	once to	three+ p	fairly g	no	rarely-n	rarely-n	somewhat	somewhat	not true	20-35	complete	nil	plan-wan	$10400 o	still br	N	N	N	4	N	N	N	4	1	N
never	often	rarely-n	often	often	sometime	rarely-n	rarely-n	often	often	sometime	no	< once a	once to	once to	three+ p	fairly b	no	rarely-n	rarely-n	somewhat	somewhat	not true	13-19	post hig	>0 - .5	unplan-w	$10400 o	3 wks to	N	3	N	N	N	2	1	N	N	N
never	never	rarely-n	rarely-n	sometime	rarely-n	rarely-n	rarely-n	rarely-n	rarely-n	rarely-n	no	once to	< once a	< once a	< once a	fairly g	no	rarely-n	rarely-n		not true	not true	20-35	complete	nil	plan-wan	$10400 o	still br	N	N	N	1	2	N	N	1	2	N
rarely	never	sometime	sometime	sometime	often	rarely-n	sometime	rarely-n	sometime	rarely-n	no	once to	< once a	three+ p	once to	fairly g	once or	sometime	rarely-n	very-oft	somewhat	somewhat	20-35	post hig	nil	unplan-w	$10400 o	7 wks to	N	N	N	2	1	N	N	2	N	N
rarely	sometime	sometime	sometime	sometime	often	rarely-n	sometime	rarely-n	rarely-n	rarely-n	yes	< once a	three+ p	once to	three+ p	fairly g	no	sometime	rarely-n	somewhat	somewhat	not true	20-35	complete	nil	plan-wan	$10400 o	not at a	N	N	N	1	2	N	N	N	1	N
few time	never	rarely-n	rarely-n	rarely-n	often	sometime	sometime	rarely-n	sometime	sometime	no	< once a	< once a	< once a	< once a	fairly g	no	rarely-n	rarely-n	not true	not true	not true	35+	complete	>0 - .5	unplan-w	$10400 o	still br	N	N	N	1	N	N	N	N	2	N
few time	never	rarely-n	sometime	rarely-n	often	rarely-n	sometime	rarely-n	sometime	sometime	yes							rarely-n	rarely-n				20-35	complete	>0 - .5	plan-wan	$10400 o	2 wks or	N	N	N	N	2	N	N	1	1	N
never	never	sometime	rarely-n	rarely-n	often	rarely-n	rarely-n	rarely-n	rarely-n	rarely-n	no	< once a	< once a	< once a	once to	very goo	no	rarely-n	rarely-n	somewhat	not true	not true	20-35	complete	nil	plan-wan	$10400 o	still br	N	N	N	N	N	N	N	N	N	N
never	never	rarely-n	rarely-n	sometime	sometime	rarely-n	rarely-n	rarely-n	rarely-n	rarely-n	no	< once a	< once a	once to	three+ p	fairly g	once or	rarely-n	rarely-n	very-oft	somewhat	somewhat	20-35	complete	nil	unplan-w	$10400 o	still br	N	N	N	2	2	N	N	N	1	N
few time	sometime	rarely-n	often	rarely-n	sometime	rarely-n	sometime	sometime	rarely-n	rarely-n	yes	three+ p	< once a	< once a	< once a	very goo	no	sometime	rarely-n	somewhat	not true	not true	20-35	incomple	nil	unsure	$10399 o	3 wks to	2	1	1	N	N	2	1	N	N	2
few time	never	rarely-n	rarely-n	rarely-n	often	rarely-n	rarely-n	rarely-n	rarely-n	rarely-n	no	< once a	three+ p	< once a	once to	fairly g	no	sometime	rarely-n	somewhat	not true	not true	13-19	post hig	>0 - .5	plan-wan	$10399 o	7 wks to	N	1	1	2	1	1	1	1	2	1
never	never	rarely-n	sometime	rarely-n	often	rarely-n	rarely-n	sometime	rarely-n	rarely-n	yes							rarely-n	rarely-n				13-19	complete	nil	plan-wan	$10399 o	2 wks or	2	1	1	2	4	1	1	2	2	2
rarely	never	rarely-n	often	often	sometime	rarely-n	often	often	rarely-n	rarely-n	no	once to	< once a	< once a	once to	fairly g	no	rarely-n	rarely-n	not true	not true	not true	13-19	complete	nil	plan-wan	$10400 o	3 wks to	N	N	N	2	N	N	N	1	N	N
never	sometime	rarely-n	sometime	rarely-n	often	rarely-n	sometime	rarely-n	sometime	rarely-n	yes	once to	< once a	once to	once to	fairly g	no	sometime	sometime	very-oft	somewhat	not true	20-35	incomple	nil	unsure	$10399 o	3 wks to	N	1	1	N	2	2	1	N	N	2
rarely	sometime	rarely-n	often	sometime	often	sometime	often	sometime	sometime	often	no	once to	< once a	once to	three+ p	fairly g	no		rarely-n	very-oft	somewhat	somewhat	20-35	incomple	nil	plan-wan	$10399 o	4-6 mont	N	N	N	1	1	N	N	N	1	N
never	never	rarely-n	rarely-n	sometime	sometime	rarely-n	rarely-n	rarely-n	rarely-n	rarely-n	yes	< once a	three+ p	three+ p	once to	fairly g	< once w	rarely-n	rarely-n	somewhat	somewhat	not true	20-35	incomple	nil	plan-wan	$10400 o	3 wks to	3	2	2	4	N	2	2	4	N	2
never	never	rarely-n	rarely-n	sometime	sometime	rarely-n	rarely-n	rarely-n	rarely-n	rarely-n	no							rarely-n	rarely-n				35+	incomple	nil	unplan-w	$10400 o	3 wks to	N	N	N	2	2	N	N	1	2	N
never	never	rarely-n	sometime	rarely-n	often	rarely-n	rarely-n	rarely-n	rarely-n	rarely-n	yes	< once a	three+ p	< once a	once to	very goo	no	sometime	rarely-n		not true	not true	13-19	complete	>0 - .5	plan-wan	$10399 o	4-6 mont	3	1	1	4	4	1	1	7	1	2
never	never	sometime	sometime	rarely-n	often	rarely-n	rarely-n	rarely-n	rarely-n	rarely-n	no	once to	< once a	< once a	once to	fairly g	no	sometime	rarely-n	not true	not true	not true	20-35	complete	>0 - .5	unplan-w	$10400 o	still br	N	N	N	1	2	N	N	N	4	N
rarely	never	rarely-n	sometime	rarely-n	often	sometime	sometime	sometime	sometime	sometime	no	once to	< once a	once to	once to	fairly g	no	sometime	rarely-n	somewhat	somewhat	somewhat	20-35	complete	>0 - .5	plan-wan	$10400 o	not at a	1	1	1	2	N	1	1	2	N	1
few time	never	rarely-n	sometime	sometime	often	rarely-n	rarely-n	rarely-n	rarely-n	rarely-n	no							rarely-n	rarely-n				20-35	post hig	nil	unsure	$10400 o	2 wks or	N	2	1	2	1	N	N	1	1	N
few time	never	rarely-n	sometime	rarely-n	sometime	rarely-n	sometime	sometime	sometime	rarely-n	no	< once a	< once a	< once a	< once a	fairly g	no	rarely-n	rarely-n	not true	somewhat	not true	20-35	complete	nil	unsure	$10400 o	2 wks or	N	N	N	1	4	N	N	1	4	N
few time	never	rarely-n	rarely-n	rarely-n	often	rarely-n	sometime	rarely-n	rarely-n	rarely-n	yes	once to	< once a	< once a	once to	fairly g	no	rarely-n	rarely-n	somewhat	not true	somewhat	20-35	complete	nil	plan-wan	$10399 o	not at a	N	N	N	4	N	N	N	2	N	N
never	never	rarely-n	rarely-n	rarely-n	rarely-n	rarely-n	rarely-n	rarely-n	rarely-n	rarely-n	no	< once a	< once a	< once a	once to	fairly g	no	rarely-n	rarely-n	very-oft	not true	not true	20-35	complete	nil	plan-wan	$10400 o	still br	2	2	1	1	1	N	N	1	2	N
rarely	sometime	sometime	sometime	sometime	often	rarely-n	rarely-n	rarely-n	rarely-n	rarely-n	no	three+ p	< once a	< once a	< once a	fairly g	no	rarely-n	rarely-n	somewhat	somewhat	somewhat	13-19	complete	nil	unsure	$10399 o	not at a	N	N	N	7	4	N	N	2	4	N
never	sometime	rarely-n	rarely-n	rarely-n	often	rarely-n	rarely-n	rarely-n	rarely-n	rarely-n	yes	< once a	< once a	once to	< once a	very goo	three+ p	rarely-n	rarely-n	not true	somewhat	not true	20-35	complete	>0 - .5	plan-wan	$10399 o	3 wks to	N	N	N	N	2	N	N	N	2	N
never	never	rarely-n	sometime	rarely-n	sometime	rarely-n	rarely-n	rarely-n	rarely-n	rarely-n	no	once to	< once a	< once a	once to	fairly g	no	sometime	rarely-n	not true	not true	not true	20-35	post hig	nil	plan-wan	$10399 o	still br	N	N	N	N	N	N	N	N	N	N
few time	never	often	often	rarely-n	sometime	sometime	rarely-n	rarely-n	rarely-n	rarely-n	no	< once a	< once a	< once a	< once a	fairly g	no	sometime	rarely-n	not true	not true	not true	20-35	post hig	>0 - .5	plan-wan	$10399 o	not at a	3	1	1	N	7	2	2	N	7	2
	never	rarely-n	sometime	rarely-n	often	sometime	rarely-n	rarely-n	sometime	rarely-n	no	< once a	< once a	< once a	< once a	very goo	< once w	rarely-n	rarely-n	not true	not true	not true	13-19	complete	nil	unsure	$10399 o	not at a	1	1	1	1	2	2	1	1	1	1
never	never	rarely-n	sometime	rarely-n	often	rarely-n	rarely-n	rarely-n	rarely-n	rarely-n	no							sometime	rarely-n				13-19	complete	nil	plan-wan	$10399 o	3 wks to	N	N	N	2	N	N	N	2	N	N
never	never	rarely-n	often	sometime	often	rarely-n	sometime	rarely-n	rarely-n	rarely-n	no	< once a	< once a	< once a	once to	fairly g	< once w	sometime	rarely-n	somewhat	not true	somewhat	20-35	post hig	nil	unplan-w	$10400 o	still br	N	N	N	2	1	N	N	2	2	N
never	never	often	sometime	rarely-n	often	rarely-n	sometime	rarely-n	rarely-n	rarely-n	yes	< once a	once to	< once a	once to	fairly g	no	rarely-n	rarely-n	somewhat	not true	not true	20-35	complete	nil	plan-wan	$10399 o	3 wks to	N	N	N	N	N	N	N	N	N	N
never	never	rarely-n	sometime	rarely-n	often	rarely-n	sometime	rarely-n	rarely-n	rarely-n	no	< once a	< once a	< once a	< once a	fairly g	no	sometime	sometime	not true	not true	not true	20-35	complete	>0 - .5	plan-wan	$10399 o	7 wks to	N	2	1	N	N	2	2	1	1	N
few time	never	sometime	sometime	rarely-n	often	rarely-n	rarely-n	rarely-n	sometime	rarely-n	no	once to	< once a	once to	once to	fairly g	no	rarely-n	rarely-n	not true	somewhat	not true	20-35	complete	nil	plan-wan	$10400 o	still br	N	N	N	N	4	N	N	N	4	N
rarely	sometime	sometime	rarely-n	rarely-n	sometime	sometime	sometime	rarely-n	rarely-n	rarely-n	no	once to	< once a	once to	< once a	fairly g	no	rarely-n	rarely-n	not true	not true	not true	20-35	complete	nil	plan-wan	$10400 o	still br	N	N	N	1	1	N	N	1	1	N
rarely	never	often	often	sometime	sometime	rarely-n	rarely-n	sometime	sometime	rarely-n	no	< once a	< once a	< once a	< once a	fairly b	< once w	rarely-n	sometime	not true	somewhat	somewhat	20-35	complete	>0 - .5	plan-wan	$10400 o	still br	N	N	N	N	N	N	N	N	N	N
few time	never	rarely-n	sometime	rarely-n	sometime	rarely-n	sometime	rarely-n	sometime	rarely-n	no	< once a	< once a	< once a	once to	fairly g	< once w	rarely-n	rarely-n	very-oft	not true	not true	20-35	incomple	>0 - .5	unplan-w	$10400 o	still br	N	N	N	1	N	N	N	N	1	N
rarely	never	rarely-n	sometime	sometime	often	rarely-n	sometime	sometime	often	rarely-n	yes	< once a	< once a	< once a	once to	fairly g	no	rarely-n	rarely-n	not true	not true	not true	20-35	complete	nil	plan-wan	$10400 o	still br	N	N	N	N	1	N	N	N	1	N
few time	sometime	rarely-n	sometime	sometime	often	rarely-n	sometime	rarely-n	sometime	rarely-n	no	< once a	< once a	once to	once to	fairly g	no	rarely-n	rarely-n	somewhat	somewhat	not true	13-19	complete	nil	unplan-w	$10400 o	4-6 mont	N	N	N	N	N	N	N	N	N	N
rarely	sometime	sometime	sometime	rarely-n	sometime	rarely-n	sometime	rarely-n	rarely-n	rarely-n	no							rarely-n	rarely-n				20-35	complete	nil	unplan-w	$10399 o	not at a	N	N	N	N	2	N	N	N	2	N
rarely	sometime	rarely-n	rarely-n	sometime	often	rarely-n	rarely-n	rarely-n	rarely-n	rarely-n	no							sometime	rarely-n				20-35	post hig	nil	unplan-w	$10400 o	3 wks to	N	1	N	2	N	1	1	N	1	N
rarely	never	rarely-n	sometime	rarely-n	sometime	rarely-n	rarely-n	rarely-n	rarely-n	sometime	no	< once a	< once a	< once a	< once a	fairly g	no	sometime	rarely-n	somewhat	not true	not true	13-19	incomple	nil	unsure	$10400 o	not at a	N	N	N	N	N	1	N	2	1	N
almost e	never	rarely-n	sometime	rarely-n	often	rarely-n	rarely-n	rarely-n	rarely-n	rarely-n	no					fairly b	< once w	rarely-n	rarely-n	somewhat	somewhat	somewhat	20-35	post hig	nil	unsure	$10400 o	not at a	N	N	N	N	1	N	N	1	1	N
few time	sometime	rarely-n	sometime	rarely-n	often	sometime	sometime	rarely-n	often	rarely-n	no							sometime	rarely-n				20-35	incomple	>1 per d	unsure	$10399 o	still br	1	2	1	2	2	2	2	1	2	2
never	sometime	rarely-n	rarely-n	rarely-n	often	rarely-n	rarely-n	rarely-n	rarely-n	rarely-n	no	three+ p	< once a	< once a	once to	fairly g	no	rarely-n	rarely-n	somewhat	somewhat	somewhat	20-35	complete	nil	unplan-w	$10400 o	still br	N	N	N	N	2	N	N	1	1	N
few time	never	rarely-n	sometime	rarely-n	often	rarely-n	rarely-n	rarely-n	rarely-n	rarely-n	no							often	rarely-n				20-35	complete	nil	unplan-w	$10400 o	7 wks to	N	1	1	2	1	1	1	2	N	N
never	never	rarely-n	sometime		often	rarely-n	sometime	rarely-n	rarely-n	rarely-n	no								rarely-n				20-35	incomple	nil	plan-wan	$10400 o	2 wks or	N	N	N	N	4	N	N	1	4	N
never	never	rarely-n	sometime	rarely-n	sometime	rarely-n	rarely-n	rarely-n	sometime	rarely-n	no	< once a	< once a	< once a	once to	fairly g	< once w	rarely-n	rarely-n	somewhat	not true	not true	20-35	complete	nil	unplan-w	$10400 o	2 wks or	N	N	N	2	4	N	N	2	4	N
rarely	never	rarely-n	sometime	sometime	often	rarely-n	rarely-n	rarely-n	rarely-n	rarely-n	no	< once a	< once a	< once a	< once a	very goo	no	sometime	rarely-n	somewhat	not true	not true	20-35	incomple	nil	plan-wan	$10399 o	not at a	1	1	1	1	1	2	1	1	1	1
few time	sometime	sometime	rarely-n	rarely-n	often	rarely-n	rarely-n	rarely-n	rarely-n	rarely-n	yes	three+ p	< once a	three+ p	once to	fairly g	no	sometime	rarely-n	not true	somewhat	somewhat	20-35	complete	>0 - .5	plan-wan	$10400 o	7 wks to	N	N	N	N	1	N	N	N	2	N
few time	often	rarely-n	rarely-n	rarely-n	sometime	sometime	sometime	rarely-n	rarely-n	rarely-n	no	< once a	< once a	< once a	< once a	very goo	no	sometime	rarely-n	not true	not true	not true	20-35	complete	>0 - .5	unsure	$10400 o	3 wks to	N	N	N	1	1	N	N	N	N	N
rarely	never	sometime	sometime	rarely-n	often	rarely-n	sometime	rarely-n	sometime	rarely-n	no	< once a	< once a	three+ p	three+ p	fairly b	no	sometime	rarely-n	somewhat	somewhat	somewhat	20-35	complete	nil	unplan-w	$10400 o	not at a	2	1	1	N	1	2	1	N	1	2
rarely	sometime	rarely-n	sometime	rarely-n	often	sometime	sometime	sometime	sometime	sometime	yes	once to	three+ p	once to	once to	fairly g	< once w	sometime	rarely-n	somewhat	somewhat	somewhat	20-35	complete	nil	plan-wan	$10400 o	still br	N	N	N	1	2	N	N	2	2	N
rarely	never	rarely-n	sometime	rarely-n	often	rarely-n	rarely-n	rarely-n	rarely-n	rarely-n	no	three+ p	< once a	three+ p	once to	fairly b	no	rarely-n	rarely-n	somewhat	somewhat	somewhat	20-35	complete	nil	plan-wan	$10399 o	7 wks to	N	N	N	2	2	N	N	N	2	N
rarely	never	rarely-n	rarely-n	rarely-n	often	rarely-n	rarely-n	rarely-n	rarely-n	rarely-n	no	once to	< once a	once to	once to	fairly g	< once w	rarely-n	rarely-n	somewhat	somewhat	not true	20-35	complete	>0 - .5	plan-wan	$10400 o	7 wks to	1	1	1	2	2	2	1	1	2	1
never	never	rarely-n	rarely-n	rarely-n	often	rarely-n	rarely-n	sometime	rarely-n	rarely-n	yes							rarely-n	sometime				20-35	complete	>0 - .5	unsure	$10400 o	still br	N	1	1	1	4	N	N	1	2	1
never	never	sometime	sometime	sometime	sometime	rarely-n	rarely-n	rarely-n	rarely-n	rarely-n	no	once to	< once a	once to	three+ p	fairly g	no	rarely-n	rarely-n	somewhat	somewhat	somewhat	20-35	incomple	nil	unsure	$10399 o	not at a	2	1	1	4	N	1	2	7	1	2
rarely	never	sometime	rarely-n	often	often	rarely-n	sometime	rarely-n	rarely-n	rarely-n	no					fairly g	no	rarely-n	rarely-n	somewhat	not true	somewhat	20-35	complete	>0 - .5	plan-wan	$10400 o	still br	N	N	N	1	N	N	N	1	N	N
rarely	never	rarely-n	sometime	rarely-n	sometime	rarely-n	sometime	sometime	rarely-n	rarely-n	no	three+ p	< once a	once to	three+ p	fairly g	< once w	rarely-n	rarely-n	very-oft	somewhat	not true	20-35	complete	>0 - .5	plan-wan	$10400 o	still br	N	N	N	2	4	N	N	1	7	N
	never	rarely-n	rarely-n	rarely-n	often		rarely-n	rarely-n	rarely-n	rarely-n	no	< once a	< once a	< once a	three+ p	fairly g	once or	rarely-n	rarely-n	somewhat	somewhat	not true	20-35	incomple	>1 per d	unsure	$10400 o		N	N	N	N	2	1	N	N	2	N
never	never	rarely-n	sometime	rarely-n	sometime	rarely-n	rarely-n	rarely-n	rarely-n	rarely-n	no	< once a	< once a	< once a	< once a		no	sometime	rarely-n	somewhat	not true	not true	20-35	complete	nil	plan-wan	$10400 o	7 wks to	N	N	N	2	1	N	N	1	1	N
rarely	never	rarely-n	rarely-n	rarely-n	sometime	rarely-n	rarely-n	rarely-n	rarely-n	rarely-n	no	< once a	< once a	< once a	three+ p	fairly g	no	rarely-n	rarely-n	not true	somewhat	not true	20-35	incomple	>0 - .5	plan-wan	$10399 o	4-6 mont	N	1	1	1	1	2	1	1	2	2
rarely	sometime	sometime	sometime	rarely-n	often	sometime	rarely-n	rarely-n	rarely-n	rarely-n	no	once to	< once a	once to	once to	fairly g	no	sometime	rarely-n	somewhat	somewhat	somewhat	20-35	complete	>0 - .5	plan-wan	$10399 o	not at a	3	3	2	1	1	2	2	1	2	2
never	never	rarely-n	sometime	rarely-n	sometime	rarely-n	rarely-n	rarely-n	rarely-n	rarely-n	yes	three+ p	< once a	three+ p	three+ p	very bad	no	rarely-n	rarely-n	somewhat	very-oft	not true	13-19	incomple	nil	unsure	$10400 o	3 wks to	N	1	1	4	2	1	1	4	2	1
never	never	rarely-n	rarely-n	sometime	sometime	rarely-n	sometime	rarely-n	sometime	rarely-n	no	three+ p	< once a	once to	< once a	fairly g	no	sometime	rarely-n	not true	somewhat	not true	13-19	complete	>0 - .5		$10400 o	not at a	N	N	N	N	1	N	N	1	1	N
never	sometime	sometime	sometime	rarely-n	sometime	sometime	sometime	sometime	sometime	rarely-n	yes	once to	< once a	< once a	< once a	fairly g	no	rarely-n	rarely-n	somewhat	not true	somewhat	20-35	complete	nil	plan-wan	$10399 o	still br	N	N	N	N	2	N	N	N	N	N
never	never	rarely-n	sometime	rarely-n	sometime	rarely-n	rarely-n	sometime	rarely-n	rarely-n	no	< once a	< once a	< once a	< once a	fairly g	no	often	rarely-n	not true	somewhat	not true	20-35	complete	>0 - .5		$10400 o	not at a	N	N	N	N	N	N	N	2	N	N
rarely	never	rarely-n	sometime	sometime	sometime	rarely-n	rarely-n	rarely-n	rarely-n	rarely-n	no							often	rarely-n				20-35	complete	nil	plan-wan	$10399 o	3 wks to	N	1	1	4	1	1	1	4	4	N
never	sometime	rarely-n	rarely-n	sometime	often	sometime	sometime	sometime	sometime	rarely-n	no	< once a	once to	< once a	< once a	fairly g	no	sometime	rarely-n	not true	not true	not true	13-19	complete	nil	unsure	$10399 o	4-6 mont	2	1	1	2	N	1	1	2	N	2
few time	sometime	sometime	often	rarely-n	often	sometime	sometime	rarely-n	sometime	rarely-n	yes	once to	< once a	< once a	once to	fairly g	no	sometime	often	not true	not true	not true	13-19	incomple	>0 - .5	unsure	$10400 o		2	2	1	N	4	1	1	N	1	1
rarely	never	sometime	often	rarely-n	often	rarely-n	sometime	rarely-n	rarely-n	rarely-n	no	three+ p	< once a	three+ p	three+ p	fairly g	< once w	sometime	rarely-n	somewhat	somewhat	somewhat	20-35	complete	>0 - .5	unsure	$10400 o	3 wks to	N	N	N	2	4	N	N	1	4	N
few time	sometime	rarely-n	sometime	often	sometime	rarely-n	sometime	rarely-n	rarely-n	sometime	no							rarely-n	sometime				20-35	complete	nil	plan-wan	$10400 o	still br	1	1	1	2	2	1	1	2	1	1
almost e	sometime	rarely-n	sometime	rarely-n	rarely-n	rarely-n	sometime	rarely-n	rarely-n	rarely-n	no	three+ p	< once a	once to	three+ p	fairly g	< once w	sometime	rarely-n	somewhat	somewhat	not true	20-35	post hig	>0 - .5	plan-wan	$10400 o	still br	N	N	N	N	N	N	N	1	N	N
rarely	never	rarely-n	rarely-n	rarely-n	often	rarely-n	rarely-n	rarely-n	rarely-n	rarely-n	no	< once a	< once a	< once a	< once a	fairly g	no	sometime	rarely-n	not true	not true	not true	20-35	complete	nil	unsure	$10400 o	4-6 mont	N	N	N	2	N	N	N	1	1	1
never	never	sometime	sometime	rarely-n	often	rarely-n	rarely-n	rarely-n	rarely-n	rarely-n	no	once to	< once a	< once a	three+ p	fairly g	once or	rarely-n	rarely-n	somewhat	not true	not true	20-35	complete	nil	unsure	$10399 o	3 wks to	1	2	2	2	1	2	2	4	1	2
rarely	never	rarely-n	rarely-n	rarely-n	often	rarely-n	rarely-n	rarely-n	rarely-n	rarely-n	no							rarely-n	rarely-n				13-19	post hig	nil	unplan-w	$10399 o	still br	1	2	1	N	2	1	1	N	4	N
few time	never	rarely-n	often	rarely-n	often	rarely-n	rarely-n	rarely-n	rarely-n	rarely-n	no	three+ p	< once a	once to	< once a	fairly g	no	sometime	rarely-n	somewhat	somewhat	not true	20-35	complete	nil	plan-wan	$10400 o	4-6 mont	N	N	N	1	N	N	N	N	N	N
never	never	sometime	often	often	often	sometime	sometime	rarely-n	sometime	rarely-n	yes	< once a	once to	once to	once to	fairly g	no	rarely-n	rarely-n	somewhat	somewhat	somewhat	13-19	post hig	nil	plan-wan	$10399 o	3 wks to	1	1	1	N	2	1	1	N	2	1
never	never	rarely-n	rarely-n	rarely-n	sometime	sometime	sometime	rarely-n	often	rarely-n	no	once to	< once a	once to	three+ p	fairly g	no	rarely-n	rarely-n	somewhat	very-oft	somewhat	20-35	complete	>0 - .5	plan-wan	$10400 o	3 wks to	1	1	1	1	2	2	1	2	1	1
rarely	sometime	rarely-n	sometime	rarely-n	often	rarely-n	sometime	rarely-n	rarely-n	rarely-n	no	once to		once to	once to	fairly g	no	rarely-n	rarely-n	somewhat	somewhat	very-oft	20-35	post hig	nil	plan-wan	$10400 o	4-6 mont	N	N	N	1	4	N	N	N	4	N
rarely	sometime	rarely-n	sometime	rarely-n	sometime	sometime	sometime	rarely-n	rarely-n	sometime	no	< once a	< once a	< once a	once to	fairly b	no	sometime	rarely-n	somewhat	very-oft	very-oft	35+	post hig	nil	unplan-w	$10400 o	still br	N	N	N	N	N	N	N	N	4	N
few time	never	rarely-n	rarely-n	rarely-n	sometime	rarely-n	sometime	rarely-n	rarely-n	rarely-n	yes	once to	< once a	three+ p	once to	fairly g	no	rarely-n	rarely-n	not true	not true	not true	13-19	complete	nil	plan-wan	$10400 o	2 wks or	N	N	N	1	2	N	N	1	N	N
few time	never	rarely-n	rarely-n	rarely-n	often	rarely-n	sometime	rarely-n	rarely-n	rarely-n	no							rarely-n	rarely-n				13-19	incomple	>0 - .5	plan-wan	$10399 o	not at a	1	1	1	1	2	1	1	N	4	1
rarely	never	sometime	rarely-n	rarely-n	sometime	rarely-n	rarely-n	rarely-n	rarely-n	rarely-n	no							rarely-n	rarely-n				20-35	complete	nil	plan-wan	$10399 o	3 wks to	N	N	N	1	2	N	N	N	N	1
never	never	rarely-n	rarely-n	rarely-n	sometime	rarely-n	sometime	rarely-n	rarely-n	sometime	no	< once a	< once a	< once a	< once a	fairly g	no	sometime	sometime	not true	not true	not true	13-19	complete	nil	unplan-w		still br	N	N	N	1	2	N	N	N	1	N
	sometime	rarely-n	sometime	sometime	often	rarely-n	rarely-n	rarely-n	rarely-n	rarely-n	yes	< once a	< once a	< once a	< once a	very goo	no	sometime	rarely-n	not true	not true	not true	20-35	incomple	>0 - .5	plan-wan	$10400 o	4-6 mont	N	N	N	1	2	N	N	1	2	N
never	never	rarely-n	sometime	rarely-n	often	sometime	sometime	sometime	sometime	rarely-n	yes							sometime	rarely-n				20-35	complete	nil	plan-wan	$10399 o	not at a	N	N	N	N	2	N	N	N	4	N
never	sometime	rarely-n	rarely-n	sometime	often	rarely-n	sometime	rarely-n	rarely-n	rarely-n	no	three+ p	< once a	three+ p	once to	fairly b	no	rarely-n	rarely-n	somewhat	very-oft	very-oft	20-35	complete	>0 - .5	unplan-w	$10400 o	still br	N	N	N	N	N	N	N	2	2	N
rarely	sometime	rarely-n	sometime	sometime	often	rarely-n	sometime	rarely-n	rarely-n	rarely-n	no	once to	< once a	< once a	< once a	fairly g	no	rarely-n	rarely-n	not true	not true	not true	20-35	incomple	>0 - .5	plan-wan	$10400 o	3 wks to	N	N	N	N	2	N	N	2	1	N
few time	sometime	rarely-n	sometime	rarely-n	often	rarely-n	sometime	rarely-n	rarely-n	rarely-n	no	once to	< once a	once to	once to	fairly g	no	sometime	rarely-n	somewhat	somewhat	not true	20-35	post hig	>.5 - 1	plan-wan	$10400 o	still br	N	N	N	1	4	N	N	N	4	N
few time	never	sometime	sometime	sometime	sometime	rarely-n	rarely-n	rarely-n	sometime	rarely-n	no	< once a	< once a	once to	once to	fairly g	no	rarely-n	rarely-n	somewhat	not true	not true	20-35	complete	>0 - .5	plan-wan	$10400 o	still br	N	N	N	N	2	N	N	N	2	N
rarely	never	rarely-n	rarely-n	rarely-n	sometime	rarely-n	rarely-n	rarely-n	rarely-n	rarely-n	no	three+ p	< once a	once to	once to	fairly g	< once w	rarely-n	rarely-n	somewhat	somewhat	not true	13-19	incomple	nil	unplan-w	$10400 o	still br	N	1	1	1	1	1	1	1	1	1
few time	never	sometime	rarely-n	rarely-n	sometime	rarely-n	rarely-n	rarely-n	sometime	rarely-n	no	< once a	< once a	< once a	< once a	fairly g	no	sometime	rarely-n	not true	not true	not true	20-35	complete	>0 - .5	plan-wan	$10400 o	still br	N	N	N	1	2	N	N	N	2	N
rarely	sometime	rarely-n	rarely-n	rarely-n	sometime	rarely-n	rarely-n	rarely-n	rarely-n	rarely-n	no	< once a	< once a	< once a	< once a	fairly g	no	rarely-n	rarely-n	not true	not true	not true	13-19	complete	nil	plan-wan	$10399 o	not at a	1	1	1	1	4	1	N	2	4	1
few time	never	rarely-n	rarely-n	sometime	sometime	sometime	sometime	rarely-n	rarely-n	rarely-n	no	< once a	< once a	< once a	< once a	very goo	no	rarely-n	rarely-n	not true	not true	not true	13-19	complete	>0 - .5	unsure	$10399 o	still br	N	1	1	1	N	1	1	N	1	N
few time	never	rarely-n	rarely-n	rarely-n	often	rarely-n	rarely-n	rarely-n	rarely-n	rarely-n	no	< once a	< once a	once to	< once a	fairly g	no	rarely-n	rarely-n	not true	not true	not true	20-35	incomple	nil	plan-wan	$10399 o	not at a	N	N	N	1	1	N	N	1	1	N
rarely	never	rarely-n	rarely-n	sometime	often	rarely-n	sometime	rarely-n	rarely-n	rarely-n	no	< once a	< once a	once to	once to	fairly g	no	sometime	rarely-n	very-oft	somewhat	not true	20-35	complete	nil	unsure	$10399 o	7 wks to	N	N	N	N	N	N	N	N	N	N
almost e	never	rarely-n	sometime	rarely-n	often	rarely-n	sometime	rarely-n	sometime	rarely-n	no	once to	< once a	once to	once to	fairly g	< once w	rarely-n	rarely-n	somewhat	somewhat	not true	20-35	complete	nil			still br	N	N	N	1	2	N	N	1	2	N
rarely	never	sometime	sometime	rarely-n	often	rarely-n	rarely-n	rarely-n	rarely-n	rarely-n	no	three+ p	< once a	three+ p	< once a	fairly b	no	often	rarely-n	very-oft	very-oft	not true	20-35	incomple	nil	plan-wan	$10400 o	still br	N	N	N	1	2	N	N	1	2	N
never	never	rarely-n	rarely-n	sometime	sometime	sometime	sometime	rarely-n	often	rarely-n	no	< once a	three+ p	< once a	< once a	very goo	no	often	rarely-n	not true	not true	not true	20-35	complete	nil	plan-wan	$10400 o	not at a	N	2	N	1	1	2	1	1	1	N
rarely	sometime	sometime	rarely-n	sometime	often	rarely-n	rarely-n	rarely-n	rarely-n	rarely-n	no	< once a	< once a	< once a	< once a	fairly g	no	rarely-n	rarely-n	not true	somewhat	not true	20-35	incomple	nil	plan-wan	$10400 o	7 wks to	N	N	N	1	N	N	N	1	N	N
almost e	sometime	sometime	rarely-n	rarely-n	often	rarely-n	rarely-n	rarely-n	sometime	rarely-n	no	< once a	< once a	< once a	< once a	very goo	no	rarely-n	sometime		not true	not true	20-35	incomple	nil	plan-wan	$10399 o	3 wks to	N	N	N	1	N	N	N	2	1	N
rarely	never	sometime	sometime	sometime	often	rarely-n	sometime	rarely-n	rarely-n	rarely-n	no	once to	< once a	once to	three+ p	fairly g	no	rarely-n	rarely-n	somewhat	somewhat	not true	20-35	incomple	>1 per d		$10399 o	4-6 mont	N	N	N	N	1	N	N	1	4	N
rarely	never	rarely-n	rarely-n		rarely-n	rarely-n	rarely-n	rarely-n	rarely-n	rarely-n	no	< once a	< once a	< once a	< once a	fairly g	no	rarely-n	rarely-n	not true	not true	not true	35+	complete	nil	unplan-w	$10400 o	still br	N	N	N	4	2	N	N	4	4	N
never	sometime	rarely-n	rarely-n	rarely-n	sometime	rarely-n	rarely-n	sometime	sometime	sometime	no							often	rarely-n				20-35	complete	>0 - .5	unplan-w	$10400 o	still br	N	1	N	1	1	1	1	2	2	N
rarely	never	sometime	often	rarely-n	sometime	rarely-n	sometime	rarely-n	rarely-n	rarely-n	no	< once a	< once a	< once a	< once a	very goo	no	often	rarely-n	not true	not true	not true	20-35	complete	>0 - .5	plan-wan	$10399 o	7 wks to	N	N	N	N	4	N	N	N	2	N
rarely	never	rarely-n	sometime	rarely-n	often	sometime	sometime	rarely-n	sometime	rarely-n	no	< once a	< once a	< once a	< once a	fairly g	< once w	rarely-n	rarely-n	not true	not true	not true	35+		>0 - .5		$10400 o	4-6 mont	1	1	1	2	N	N	1	2	N	2
few time	never	rarely-n	rarely-n	rarely-n	sometime	rarely-n	rarely-n	rarely-n	rarely-n	rarely-n	no							sometime	rarely-n				13-19	post hig	>0 - .5	plan-wan	$10400 o	still br	N	1	N	1	1	1	1	2	2	1
never		rarely-n	rarely-n	sometime	rarely-n	rarely-n	rarely-n	rarely-n	rarely-n	rarely-n	no	< once a	< once a	< once a	< once a	fairly g	no	rarely-n	rarely-n	very-oft	not true	very-oft	20-35	post hig	nil	unsure	$10399 o	4-6 mont	N	N	N	1	1	N	N	2	2	N
never	sometime	rarely-n	sometime	rarely-n	sometime	rarely-n	sometime	rarely-n	rarely-n	sometime	yes	< once a	once to	once to	once to	fairly g	no	often	sometime	not true	somewhat	not true	20-35	complete	nil	plan-wan	$10400 o	7 wks to	N	2	2	4	4	2	1	2	4	N
rarely	never	rarely-n	sometime	rarely-n	sometime	sometime	sometime	rarely-n	sometime	sometime	no	< once a	< once a	< once a	three+ p	fairly g	no	rarely-n	rarely-n	somewhat	somewhat	not true	20-35	incomple	nil	plan-wan	$10399 o	7 wks to	3	2	1	N	2	2	3	N	4	3
few time	never	sometime	often	often	often	rarely-n	rarely-n	rarely-n	rarely-n	rarely-n	yes	three+ p		once to	three+ p	fairly b	once or	rarely-n	rarely-n	very-oft	very-oft	very-oft	20-35	complete	>0 - .5	plan-wan	$10400 o	2 wks or	1	1	1	4	2	1	1	2	N	1
never	never	rarely-n	rarely-n	rarely-n	sometime	rarely-n	rarely-n	rarely-n	rarely-n	rarely-n	no	three+ p	< once a	three+ p	< once a	fairly b	< once w	rarely-n	rarely-n	somewhat	somewhat	not true	20-35	post hig	nil	plan-wan	$10400 o	still br	N	N	N	N	1	N	N	N	2	N
rarely	never	rarely-n	sometime	rarely-n	sometime	sometime	rarely-n	rarely-n	rarely-n	rarely-n	no							sometime	rarely-n				20-35	complete	>1 per d	plan-wan	$10400 o	not at a	N	1	1	1	2	1	N	1	2	1
	sometime	sometime	sometime	rarely-n	often	rarely-n	rarely-n	rarely-n	rarely-n	rarely-n	no	< once a	< once a	< once a	< once a	fairly g	no	rarely-n	rarely-n	not true	not true	not true	13-19	complete	nil	unsure	$10400 o	2 wks or	N	1	1	N	2	N	N	N	2	1
few time	never	rarely-n	rarely-n	sometime	sometime	rarely-n	rarely-n	rarely-n	rarely-n	rarely-n	no	< once a	< once a	< once a	once to	fairly g	< once w	sometime	rarely-n	not true	not true	not true	13-19	complete	nil	unsure	$10400 o	4-6 mont	N	N	N	1	N	N	N	N	2	N
rarely	sometime	rarely-n	rarely-n	sometime	often	sometime	sometime	rarely-n	sometime	rarely-n	yes	< once a	< once a	once to	once to	very goo	< once w	rarely-n	often	somewhat	not true	not true	35+	incomple	>0 - .5			still br	N	N	N	2	4	N	N	2	2	N
never	never	rarely-n	sometime	rarely-n	sometime	rarely-n	rarely-n	rarely-n	rarely-n	rarely-n	no	once to	< once a	< once a	once to	fairly b	no	sometime	rarely-n	somewhat	somewhat	not true	35+	post hig	nil		$10400 o	not at a	2	2	2	1	4	2	2	1	2	2
few time	never	rarely-n	rarely-n	rarely-n	often	rarely-n	rarely-n	rarely-n	sometime	rarely-n	no	three+ p	< once a	once to	three+ p	very goo	no	rarely-n	rarely-n	somewhat	not true	not true	20-35	complete	>0 - .5	plan-wan	$10399 o	still br	1	1	1	2	1	1	1	2	1	1
never	never	rarely-n	rarely-n	often	sometime	rarely-n	rarely-n	rarely-n	rarely-n	rarely-n	no	< once a	< once a	< once a	< once a	very goo	no	rarely-n	rarely-n	not true	not true	not true	20-35	complete	nil	plan-wan	$10400 o	not at a	2	2	1	1	2	2	2	1	2	2
never	never	rarely-n	rarely-n	sometime	often	rarely-n	rarely-n	rarely-n	rarely-n	rarely-n	no	< once a	< once a	once to	once to	fairly g	once or	rarely-n	rarely-n	not true	somewhat	somewhat	20-35	post hig	nil	plan-wan	$10399 o	still br	N	N	N	1	1	N	N	2	1	N
few time	never	sometime	sometime	rarely-n	often	rarely-n	sometime	rarely-n	rarely-n	rarely-n	no							sometime	sometime				13-19	complete	nil	unsure	$10400 o	not at a	2	2	2	4	N	2	2	4	1	2
few time	never	rarely-n	sometime	sometime	sometime	rarely-n	rarely-n	rarely-n	rarely-n	rarely-n	yes	three+ p	once to	once to	once to	fairly g	once or	rarely-n	sometime	somewhat	somewhat	not true	13-19	complete	nil	unsure		still br	1	2	1	2	7	1	1	4	4	1
rarely	sometime	rarely-n	rarely-n	rarely-n	often	rarely-n	rarely-n	rarely-n	rarely-n	rarely-n	no							rarely-n	rarely-n				20-35	post hig	nil	plan-wan	$10400 o	3 wks to	N	N	N	N	4	N	N	1	1	N
never	never	rarely-n	rarely-n	rarely-n	often	rarely-n	rarely-n	rarely-n	rarely-n	rarely-n	no							rarely-n	rarely-n				20-35	complete	>0 - .5	plan-wan	$10400 o	still br	1	1	1	2	1	1	1	2	2	1
rarely	never	rarely-n	sometime	rarely-n	often	rarely-n	rarely-n	rarely-n	rarely-n	rarely-n	yes	once to	< once a	< once a	three+ p	fairly g	no	rarely-n	rarely-n	somewhat	not true	not true	35+	incomple	nil	plan-wan	$10399 o	3 wks to	N	N	N	1	1	N	N	1	2	N
never	never	rarely-n	sometime	sometime	sometime	rarely-n	rarely-n	rarely-n	rarely-n	rarely-n	no							sometime	rarely-n				13-19	complete	nil	unplan-w	$10400 o	3 wks to	N	N	N	N	N	N	N	1	2	N
never		rarely-n	rarely-n	rarely-n	often	rarely-n	rarely-n	rarely-n	rarely-n	rarely-n	no							rarely-n	rarely-n				20-35	post hig	nil	unsure	$10399 o	4-6 mont	N	N	N	1	1	N	N	2	1	N
rarely	never	rarely-n	rarely-n	rarely-n	sometime	rarely-n	rarely-n	sometime	rarely-n	rarely-n	no	three+ p	three+ p	three+ p	three+ p	very bad	no	sometime	rarely-n	very-oft	very-oft	somewhat	20-35	complete	nil	plan-wan	$10400 o	not at a	3	1	1	4	1	2	1	2	1	1
few time	sometime	rarely-n	sometime	sometime	often	rarely-n	rarely-n	rarely-n	rarely-n	rarely-n	no	< once a	< once a	< once a	< once a	fairly g	no	rarely-n	rarely-n	not true	not true	not true	20-35	incomple	nil	plan-wan	$10400 o	not at a	1	3	1	2	2	1	N	1	2	3
few time	never	rarely-n	rarely-n	sometime	often	rarely-n	rarely-n	rarely-n	rarely-n	rarely-n	yes							rarely-n	rarely-n				20-35	post hig	>0 - .5	unsure	$10399 o	4-6 mont	5	N	N	N	4	N	N	N	7	N
never	never	rarely-n	sometime	often	sometime	rarely-n	often	sometime	rarely-n	rarely-n	no							rarely-n	rarely-n				20-35	complete	nil	plan-wan	$10400 o	not at a	N	N	N	2	N	N	N	2	2	N
few time	sometime	rarely-n	rarely-n	rarely-n	often	rarely-n	rarely-n	rarely-n	rarely-n	rarely-n	no	< once a	< once a	< once a	once to	fairly g	no	rarely-n	rarely-n	not true	not true	not true	13-19	complete	>0 - .5	plan-wan	$10399 o	7 wks to	N	N	N	N	N	N	N	N	N	N
rarely	never	rarely-n	sometime	often	often	rarely-n	sometime	rarely-n	rarely-n	rarely-n	no	< once a	< once a	< once a	< once a	very goo	no	rarely-n	rarely-n	not true	not true	not true	20-35	complete	nil	unplan-w	$10399 o	not at a	N	N	N	7	N	N	N	4	N	N
never	never	rarely-n	rarely-n	rarely-n	often	rarely-n	sometime	rarely-n	rarely-n	rarely-n	no	< once a	once to	< once a	once to	fairly g	no	rarely-n	rarely-n	somewhat	not true	not true	20-35	complete	nil	plan-wan	$10399 o	2 wks or	2	1	1	1	1	1	1	1	1	1
few time	never	rarely-n	sometime	often	sometime	rarely-n	often	often	rarely-n	rarely-n	no	< once a	< once a	< once a	once to	fairly g	< once w	rarely-n	rarely-n	very-oft	not true	not true	20-35	complete	nil	unsure	$10399 o	not at a	N	N	N	N	N	N	N	N	1	N
rarely	sometime	sometime	rarely-n	rarely-n	often	rarely-n	rarely-n	rarely-n	rarely-n	rarely-n	no	three+ p	three+ p	< once a	< once a	fairly g	no	rarely-n	rarely-n	not true	somewhat	not true	20-35	complete	nil	plan-wan	$10400 o	4-6 mont	N	N	N	N	2	N	N	1	1	N
never	never	sometime	sometime	sometime	often	rarely-n	sometime	sometime	rarely-n	rarely-n	yes	< once a	three+ p	< once a	< once a	fairly g	no	rarely-n	rarely-n	somewhat	not true	not true	13-19	complete	>0 - .5	unplan-w	$10400 o	4-6 mont	N	N	N	N	N	N	N	N	N	N
rarely	never	rarely-n	sometime	rarely-n	often	rarely-n	rarely-n	rarely-n	rarely-n	rarely-n	no	three+ p	< once a	three+ p	once to	fairly b	no	rarely-n	rarely-n	not true	very-oft	very-oft	20-35	complete	nil	unsure	$10399 o	still br	3	1	1	4	N	2	1	1	1	2
never	sometime	rarely-n	sometime	often	sometime	rarely-n	sometime	rarely-n	sometime	rarely-n	no	three+ p	< once a	< once a	< once a	very goo	no	rarely-n	rarely-n	somewhat	not true	not true	13-19	complete	nil	unsure	$10400 o	still br	N	N	N	N	N	N	N	N	N	N
never	never	rarely-n	rarely-n	rarely-n	sometime	rarely-n	rarely-n	rarely-n	sometime	rarely-n	no	< once a	< once a	once to	once to	fairly g	< once w	rarely-n	rarely-n	somewhat	somewhat	somewhat	13-19	complete	nil	unplan-w	$10399 o	not at a	2	1	1	2	1	1	1	1	2	1
rarely	never	rarely-n	sometime	sometime	sometime	rarely-n	rarely-n	rarely-n	rarely-n	rarely-n	no	< once a	< once a	once to	once to	fairly g	< once w	rarely-n	rarely-n	somewhat	somewhat	somewhat	20-35	post hig	nil	plan-wan	$10400 o	7 wks to	N	2	1	1	4	1	1	N	2	1
never	never	sometime	rarely-n	often	sometime	rarely-n	rarely-n	rarely-n	rarely-n	rarely-n	no							rarely-n	rarely-n				13-19	complete	nil		$10400 o	still br	N	1	1	N	N	1	1	N	N	N
few time	never	sometime	sometime	sometime	often	rarely-n	rarely-n	rarely-n	sometime	rarely-n	no							rarely-n	rarely-n				20-35	complete	>0 - .5	plan-wan	$10399 o	2 wks or	N	1	1	2	N	3	1	2	N	N
few time	never	rarely-n	rarely-n	rarely-n	often	rarely-n	rarely-n	rarely-n	rarely-n	rarely-n	no	once to	< once a	once to	once to	fairly g	no	rarely-n	rarely-n	somewhat	somewhat	not true	20-35	post hig	nil	plan-wan	$10400 o	7 wks to	N	N	N	1	1	N	N	1	1	N
rarely	never	rarely-n	sometime	sometime	sometime	rarely-n	sometime	sometime	rarely-n	rarely-n	no	< once a	three+ p	< once a	< once a	very goo	< once w	rarely-n	rarely-n	somewhat	not true	not true	35+	complete	>0 - .5		$10400 o	4-6 mont	N	N	N	2	1	N	N	1	2	N
rarely	never	sometime	sometime	rarely-n	sometime	rarely-n	rarely-n	rarely-n	sometime	rarely-n	no	once to	< once a	once to	once to	fairly g	< once w	rarely-n	rarely-n	somewhat	not true	not true	20-35	complete	nil	plan-wan	$10400 o	not at a	1	1	1	2	1	1	1	2	1	1
rarely	never	rarely-n	sometime	sometime	often	rarely-n	rarely-n	rarely-n	rarely-n	rarely-n	no	< once a	< once a	< once a	three+ p	fairly g	no	rarely-n	rarely-n	somewhat	not true	not true	20-35	complete	nil	plan-wan	$10400 o	still br	N	N	N	N	2	N	N	N	2	N
rarely	never	rarely-n	sometime	sometime	rarely-n	rarely-n	rarely-n	rarely-n	rarely-n	sometime	no							sometime	sometime				20-35	complete	nil	unplan-w	$10399 o	not at a	2	N	N	N	2	1	N	1	1	3
almost e	never	rarely-n	sometime	rarely-n	sometime	rarely-n	rarely-n	sometime	rarely-n	rarely-n	no	once to	< once a	< once a	< once a	fairly g	no	sometime	rarely-n	not true	somewhat	not true	20-35	incomple	>0 - .5	plan-wan	$10399 o	not at a	2	1	1	1	7	2	2	1	4	2
rarely	sometime	rarely-n	sometime	rarely-n	often	rarely-n	sometime	rarely-n	rarely-n	sometime	no							sometime	rarely-n				20-35	complete	>0 - .5	plan-wan		still br	N	N	N	1	N	N	N	N	1	N
rarely	often	often	sometime	sometime	often	rarely-n	sometime	rarely-n	rarely-n	rarely-n	yes	three+ p	< once a	once to	once to	fairly g	< once w	sometime	rarely-n	somewhat	not true	somewhat	20-35	incomple	nil	plan-wan	$10400 o	3 wks to	N	N	N	2	2	N	N	2	2	N
rarely	never	rarely-n	sometime	rarely-n	sometime	sometime	sometime	rarely-n	sometime	rarely-n	yes	three+ p	three+ p	three+ p	three+ p	fairly b	no	sometime	rarely-n	not true	very-oft	somewhat	20-35	complete	>0 - .5	plan-wan	$10400 o	7 wks to	N	N	N	N	4	N	N	N	2	N
rarely	never	rarely-n	sometime	rarely-n	often	rarely-n	sometime	rarely-n	sometime	rarely-n	yes	< once a	once to	< once a	< once a	fairly g	no	rarely-n	rarely-n	somewhat	somewhat	not true	20-35	complete	nil	plan-wan	$10399 o	not at a	N	N	N	1	N	1	N	N	1	N
never	never	sometime		rarely-n	sometime	rarely-n	sometime	rarely-n	often	rarely-n	no							often	rarely-n				20-35	post hig	nil	unplan-w	$10400 o	not at a	N	N	N	N	1	1	N	N	1	N
rarely	sometime	sometime	often		rarely-n	rarely-n	often	rarely-n	rarely-n	rarely-n	no	three+ p	< once a	< once a	three+ p	fairly g	< once w	sometime	rarely-n	very-oft	somewhat	somewhat	20-35	complete	nil	plan-wan	$10399 o	still br	3	1	1	N	N	2	1	N	1	2
rarely	never	rarely-n	sometime	sometime	often	rarely-n	rarely-n	rarely-n	rarely-n	rarely-n	no	< once a	< once a	three+ p	< once a	very bad	no	rarely-n	rarely-n	not true	very-oft	not true	20-35	complete	>0 - .5		$10399 o	2 wks or	N	N	N	N	2	N	N	N	4	N
few time	never	rarely-n	rarely-n	rarely-n	often	rarely-n	rarely-n	rarely-n	rarely-n	rarely-n	no							rarely-n	rarely-n				20-35	post hig	>0 - .5	plan-wan	$10400 o	2 wks or	N	N	N	2	1	N	N	2	2	N
few time	never	rarely-n	rarely-n	sometime	sometime	rarely-n	sometime	rarely-n	rarely-n	rarely-n	yes	once to	< once a	once to	< once a	fairly g	no	often	rarely-n	somewhat	somewhat	somewhat	20-35	complete	nil	unsure		still br	N	1	1	1	2	2	1	1	2	N
rarely	never	rarely-n	rarely-n	sometime	often	rarely-n	rarely-n	rarely-n	rarely-n	rarely-n	no	< once a	< once a	once to	once to	fairly g	no	rarely-n	rarely-n	somewhat	somewhat	not true	35+	post hig	nil	plan-wan	$10400 o	2 wks or	2	1	1	1	4	1	1		4	1
few time	never	sometime	sometime	rarely-n	often	rarely-n	rarely-n	rarely-n	rarely-n	rarely-n	no	once to	< once a	< once a	once to	fairly g	< once w	rarely-n	rarely-n	somewhat	somewhat	not true	20-35	incomple	nil	unsure	$10399 o	still br	N	N	N	N	4	N	N	1	2	N
few time	never	rarely-n	sometime	rarely-n	sometime	rarely-n	sometime	rarely-n	rarely-n	rarely-n	no	< once a	< once a	< once a	once to	fairly g	no	rarely-n	rarely-n	somewhat	not true	not true	20-35	complete	nil	unsure	$10400 o	4-6 mont	N	N	N	1	2	N	N	N	N	N
never	never	rarely-n	sometime	rarely-n	sometime	rarely-n	rarely-n	rarely-n	rarely-n	rarely-n		< once a	< once a	< once a	once to	fairly b	no	rarely-n	rarely-n	not true	not true	not true	13-19	complete	nil	unsure	$10399 o	3 wks to	2	2	1	4	2	2	2	N	2	2
almost e	never	sometime	rarely-n	rarely-n	sometime	rarely-n	rarely-n	rarely-n	rarely-n	rarely-n	no							rarely-n	rarely-n				20-35	post hig	>.5 - 1	unsure	$10399 o	not at a	N	N	N	1	N	N	N	1	N	N
rarely	never	sometime	rarely-n	rarely-n	often	rarely-n	rarely-n	rarely-n	sometime	sometime	yes							rarely-n	rarely-n				20-35	post hig	nil	unsure	$10400 o	2 wks or	N	N	N	2	N	N	N	2	N	N
almost e	never	sometime	rarely-n	sometime	often	sometime	sometime	rarely-n	sometime	rarely-n	no	< once a	< once a	< once a	once to	very goo	< once w	rarely-n	rarely-n	not true	not true	not true	20-35	complete	>0 - .5	plan-wan	$10400 o	still br	N	N	N	2	1	N	N	1	1	N
rarely	never	rarely-n	sometime	rarely-n	sometime	rarely-n	rarely-n	rarely-n	rarely-n	rarely-n	no							rarely-n	rarely-n				20-35	complete	nil	plan-wan	$10400 o	not at a	N	N	N	2	1	N	N	2	N	N
never	never	sometime	rarely-n	sometime	sometime	rarely-n	rarely-n	rarely-n	sometime	rarely-n	no	< once a	< once a	< once a	three+ p	fairly g	< once w	rarely-n	rarely-n	somewhat	somewhat	not true	20-35	complete	nil	plan-wan	$10400 o	3 wks to	1	1	1	1	2	1	1	2	2	2
few time	never	rarely-n	sometime	sometime	sometime	rarely-n	rarely-n	sometime	sometime	rarely-n	no					very goo	no	rarely-n	rarely-n	not true	not true	not true	13-19	complete	>0 - .5	unplan-w	$10399 o	2 wks or	N	N	N	N	2	N	N	N	2	N
rarely	often	rarely-n	rarely-n	often	sometime	rarely-n	sometime	sometime	often	sometime	yes							rarely-n	rarely-n				13-19	incomple	>0 - .5	unplan-w	$10399 o	not at a	2	1	1	7	7	2	1	7	2	2
few time	sometime	rarely-n	sometime	sometime	often	rarely-n	rarely-n	rarely-n	rarely-n	rarely-n	no	< once a	< once a	< once a	once to	very goo	no	often	rarely-n	not true	not true	not true	20-35	complete	>0 - .5	plan-wan	$10400 o	3 wks to	N	N	N	N	2	N	N	1	2	N
never	never	sometime	sometime	sometime	sometime	rarely-n	rarely-n	rarely-n	rarely-n	rarely-n	no	< once a	< once a	once to	once to	fairly g	< once w	rarely-n	rarely-n	somewhat	somewhat	not true	20-35	complete	nil	plan-wan	$10400 o	still br	N	N	N	1	2	N	N	N	2	N
never	never	rarely-n	sometime	rarely-n	sometime	rarely-n		sometime	rarely-n	often	yes	three+ p	three+ p	three+ p	once to	fairly b	once or	sometime	often	somewhat	very-oft	somewhat	20-35	complete	nil	plan-wan	$10400 o	4-6 mont	N	1	1	N	N	1	1	N	N	N
never	never	rarely-n	often	sometime	often	rarely-n	rarely-n	rarely-n	rarely-n	rarely-n	no	< once a	< once a	three+ p	once to	fairly g	no	sometime	rarely-n	not true	not true	not true	20-35	complete	>0 - .5	plan-wan	$10400 o	still br	2	2	2	2	2	N	2	2	2	2
rarely	never	sometime	rarely-n	rarely-n	sometime	rarely-n	rarely-n	rarely-n	rarely-n	rarely-n	yes							rarely-n	rarely-n				13-19	complete	>0 - .5	unsure	$10399 o	still br	3	2	1	1	N	2	1	1	N	2
rarely	never	sometime	rarely-n	rarely-n	sometime	sometime	rarely-n	rarely-n	rarely-n	rarely-n	no							rarely-n	rarely-n				20-35	complete	nil	plan-wan	$10400 o	4-6 mont	N	N	N	N	2	N	N	N	1	N
never	never	rarely-n	rarely-n	rarely-n	sometime	rarely-n	sometime	rarely-n	rarely-n	rarely-n	no							rarely-n	rarely-n				20-35	incomple	>0 - .5	unsure	$10400 o	not at a	2	1	1	N	2	1	1	1	1	1
rarely	never	rarely-n	rarely-n	sometime	often	rarely-n	rarely-n	rarely-n	rarely-n	rarely-n	no	once to	< once a	once to	once to	fairly g	no	rarely-n	sometime	not true	somewhat	somewhat	20-35	complete	nil	plan-wan	$10400 o	3 wks to	2	1	1	2	2	1	1	1	2	1
few time		rarely-n	rarely-n	rarely-n	sometime	rarely-n	rarely-n	rarely-n	rarely-n	rarely-n	no							rarely-n	rarely-n				20-35	complete	nil	plan-wan	$10399 o	4-6 mont	N	N	N	1	2	N	N	N	2	N
few time	never	sometime	rarely-n	rarely-n	often	sometime	sometime	rarely-n	rarely-n	rarely-n	no							rarely-n	rarely-n				20-35	complete	nil	plan-wan	$10399 o	not at a	N	N	N	N	2	N	N	2	2	N
rarely	never	rarely-n	sometime	sometime	often	rarely-n	sometime	rarely-n	sometime	rarely-n	yes	once to	once to	once to	once to	fairly g	< once w	sometime	rarely-n	not true	somewhat	not true	20-35	complete	nil	plan-wan	$10400 o	3 wks to	N	N	N	N	1	N	N	2	1	N
few time	never	rarely-n	sometime	rarely-n	sometime	rarely-n	rarely-n	rarely-n	rarely-n	rarely-n	no							rarely-n	rarely-n				20-35	post hig	>0 - .5	unsure	$10400 o	4-6 mont	N	2	1	N	4	1	1	N	7	N
never	never	rarely-n	rarely-n	rarely-n	often	rarely-n	rarely-n	rarely-n	rarely-n	rarely-n	no	three+ p	< once a	three+ p	three+ p	fairly g	< once w	rarely-n	rarely-n	somewhat	very-oft	very-oft	20-35	incomple	nil		$10399 o	still br	1	1	1	2	2	N	1	2	2	N
rarely	never	rarely-n	rarely-n	sometime	often	rarely-n	rarely-n	rarely-n	rarely-n	rarely-n	no	< once a	< once a	< once a	< once a	very goo	no	sometime	rarely-n	not true	not true	not true	20-35	complete	>0 - .5	plan-wan	$10400 o	3 wks to	1	1	N	N	1	1	1	N	1	1
rarely	never	rarely-n	often	often	sometime	rarely-n	rarely-n	rarely-n	rarely-n	rarely-n	no	< once a	< once a	once to	once to	fairly g	no	sometime	sometime	not true	somewhat	not true	20-35	post hig	>0 - .5	unplan-w	$10400 o	3 wks to	N	N	N	1	1	N	N	N	N	N
few time	sometime	sometime	often	sometime	often	rarely-n	sometime	rarely-n	sometime	sometime	no	three+ p	< once a	three+ p	< once a	fairly g	< once w	often	rarely-n	very-oft	very-oft	not true	20-35	post hig	nil	plan-wan	$10400 o	2 wks or	N	N	N	N	1	N	N	N	1	N
never	never	rarely-n	rarely-n	rarely-n	often	rarely-n	sometime	rarely-n	rarely-n	rarely-n	no	once to	< once a	once to	three+ p	fairly g	< once w	rarely-n	rarely-n	somewhat	somewhat	somewhat	20-35	complete	nil	plan-wan		not at a	N	N	N	1	2	N	N	2		N
almost e	never	rarely-n	sometime	rarely-n	sometime	rarely-n	sometime	sometime	often	rarely-n	no	< once a	< once a	< once a	< once a	fairly g	no	sometime	rarely-n	not true	not true	not true	13-19	post hig	nil	unsure	$10399 o	2 wks or	N	1	1	4	N	1	1	2	1	1
few time	never	rarely-n	sometime	rarely-n	often	rarely-n	rarely-n	rarely-n	rarely-n	rarely-n	no							rarely-n	rarely-n				20-35	complete	nil	plan-wan	$10400 o	still br	N	N	N	2	2	N	N	2	N	N
almost e	never	rarely-n	rarely-n	rarely-n	sometime	rarely-n	sometime	rarely-n	sometime	rarely-n	no	< once a	once to	< once a	< once a	fairly g	< once w	sometime	rarely-n	not true	not true	not true	20-35	complete	>0 - .5	unsure		7 wks to	N	N	N	2	1	N	N	1	2	N
never	never	rarely-n	sometime	rarely-n	often	rarely-n	often	rarely-n	rarely-n	rarely-n	no	once to	once to	< once a	three+ p	fairly b	< once w	sometime	rarely-n	somewhat	somewhat	not true	35+	post hig	nil	plan-wan	$10400 o	still br	N	N	N	N	4	N	N	2	7	N
never	never	rarely-n	sometime	rarely-n	sometime	rarely-n	sometime	rarely-n	rarely-n	rarely-n	no	once to	< once a	< once a	< once a	fairly g	no	sometime	rarely-n	not true	not true	not true	20-35	incomple	>0 - .5	plan-wan	$10400 o	7 wks to	1	2	3	2	1	1	1	2	2	1
almost e	often	rarely-n	sometime	rarely-n	often	rarely-n	rarely-n	rarely-n	rarely-n	rarely-n	no	once to	once to	< once a	< once a	fairly g	< once w	rarely-n	rarely-n	not true	not true	not true	13-19	incomple	>0 - .5	unplan-w		not at a	N	1	1	4	4	1	1	2	4	N
rarely	never	rarely-n	sometime	sometime	sometime	rarely-n	sometime	rarely-n	rarely-n	sometime	no	< once a	< once a	once to	once to	fairly b	no	sometime	sometime	somewhat	somewhat	not true	20-35	complete	nil	plan-wan	$10400 o	still br	N	N	N	1	2	N	N	1	2	N
few time	never	rarely-n	rarely-n	rarely-n	often	rarely-n	rarely-n	rarely-n	rarely-n	rarely-n	no							rarely-n	rarely-n				20-35	incomple	>0 - .5	unplan-w	$10400 o	3 wks to	2	2	N	N	2	2	1	4	4	2
never	never	rarely-n	sometime	rarely-n	often	rarely-n	sometime	rarely-n	rarely-n	rarely-n	no	three+ p	< once a	once to	once to	fairly b	no	sometime	sometime	somewhat	somewhat	somewhat	13-19	complete	>.5 - 1	plan-wan	$10399 o	7 wks to	2	1	1	N	4	1	1	N	2	2
never	never	rarely-n	rarely-n	rarely-n	sometime	rarely-n	rarely-n	rarely-n	rarely-n	rarely-n	no	< once a	< once a	< once a	< once a	fairly b	no	rarely-n	rarely-n	not true	somewhat	not true	20-35	incomple	nil	unplan-w	$10399 o	7 wks to	1	1	1	2	4	1	1	2	2	2
almost e	sometime	rarely-n	sometime	rarely-n	sometime	rarely-n	sometime	rarely-n	rarely-n	rarely-n	no	< once a	< once a	< once a	once to	very goo	no	rarely-n	rarely-n	not true	not true	not true	35+	incomple	nil	plan-wan	$10399 o	4-6 mont	N	N	N	1	1	N	N	1	2	N
few time	never	rarely-n	sometime	rarely-n	rarely-n	sometime	sometime	rarely-n	sometime	rarely-n	yes							rarely-n	rarely-n				20-35	incomple	>0 - .5	unsure	$10400 o	still br	N	N	N	4	N	N	N	4	1	N
almost e	sometime	rarely-n	rarely-n	rarely-n	often	rarely-n	sometime	rarely-n	sometime	rarely-n	yes	three+ p	< once a	three+ p	three+ p	very bad	no	sometime	rarely-n	very-oft	very-oft	not true	20-35	complete	>0 - .5	unplan-w	$10399 o	3 wks to	N	N	N	2	N	N	N	2	N	N
rarely	never	sometime	sometime	rarely-n	often	sometime	sometime	rarely-n	sometime	rarely-n	yes	three+ p	< once a	once to	< once a	fairly g	no	sometime	rarely-n	not true	somewhat	somewhat	20-35	complete	>0 - .5	unsure	$10400 o	still br	2	1	1	2	2	1	1	1	1	1
rarely		rarely-n	sometime	rarely-n	often	rarely-n	rarely-n	rarely-n	rarely-n	rarely-n	no	three+ p	< once a	three+ p	three+ p	fairly b	< once w	sometime	rarely-n	very-oft	very-oft	somewhat	13-19	complete	nil	unplan-w		7 wks to	1	2	1	1	1	1	1	N	N	1
never	often	sometime	sometime	sometime	often	sometime	sometime	sometime	sometime	rarely-n	yes	< once a	< once a	once to	once to	fairly g	no	sometime	rarely-n	not true	somewhat	not true	35+	complete	>0 - .5		$10399 o	still br	N	N	N	7	N	N	N	4	N	N
never	never	sometime	often	rarely-n	often	sometime	rarely-n	rarely-n	rarely-n	rarely-n	no	three+ p	once to	three+ p	three+ p	very bad	once or	often	rarely-n	very-oft	very-oft	very-oft	20-35	complete	>0 - .5	plan-wan	$10400 o	3 wks to	N	N	N	2	1	N	N	1	N	N
few time	never	rarely-n	rarely-n	sometime	sometime	rarely-n	sometime	sometime	rarely-n	rarely-n	no	< once a	< once a	< once a	< once a	very goo	no	sometime	sometime	not true	not true	not true	20-35	post hig	>.5 - 1	unplan-w	$10400 o	still br	N	1	1	2	1	1	1	2	1	N
rarely	never		sometime	sometime	often	rarely-n	rarely-n	rarely-n	rarely-n	rarely-n	yes							sometime	rarely-n				20-35	incomple	>0 - .5	unplan-w	$10400 o	3 wks to	5	N	N	2	2	N	N	2	2	N
never	never	rarely-n	sometime	rarely-n	often	sometime	sometime	rarely-n	rarely-n	rarely-n	yes	once to	< once a	three+ p	< once a	fairly g	no	sometime	rarely-n	not true	somewhat	not true	35+	complete	nil	unsure	$10399 o	4-6 mont	3	2	1	N	4	2	1	N	7	2
never	never	rarely-n	sometime	sometime	often	sometime	rarely-n	rarely-n	rarely-n	sometime	no	three+ p	< once a	once to	three+ p	fairly g	no	rarely-n	rarely-n	not true	not true	not true	20-35	complete	>0 - .5	plan-wan	$10400 o	7 wks to	N	N	N	1	7	N	N	1	4	N
never	never	rarely-n	sometime	rarely-n	sometime	rarely-n	rarely-n	rarely-n	sometime	rarely-n	no							often	rarely-n				20-35	complete	>0 - .5	unsure	$10400 o	3 wks to	3	1	2	N	7	2	2	N	7	3
never	sometime	rarely-n	sometime	often	sometime	rarely-n	rarely-n	rarely-n	rarely-n	rarely-n	yes	< once a	three+ p	three+ p	once to	fairly g	no	rarely-n	rarely-n	somewhat	somewhat	not true	13-19	complete	nil	unsure	$10399 o	7 wks to	N	1	1	N	1	1	1	N	2	1
	never	sometime	sometime	sometime	sometime	rarely-n	rarely-n	rarely-n	rarely-n	sometime	no	three+ p	< once a	< once a	< once a	fairly g	no	rarely-n	rarely-n	not true	not true	not true	20-35	complete	nil	plan-wan	$10399 o	2 wks or	3	2	1	1	2	2	1	1	1	3
rarely	never	sometime	sometime	often	sometime	rarely-n	sometime	sometime	sometime	rarely-n	no	< once a	< once a	< once a	< once a	very goo	no	sometime	rarely-n	not true	not true	not true	13-19	complete	nil	unplan-w	$10399 o	7 wks to	N	N	N	N	1	N	N	N	1	N
never	never	sometime	rarely-n	sometime	often	rarely-n	rarely-n	sometime	rarely-n	rarely-n	no	< once a	< once a	once to	< once a	fairly g	no	rarely-n	rarely-n	somewhat	somewhat	somewhat	20-35	complete	nil	plan-wan	$10399 o	not at a	2	1	1	N	2	2	1	N	2	1
never	never	rarely-n	rarely-n	rarely-n	sometime	rarely-n	rarely-n	sometime	rarely-n	rarely-n	no	< once a	< once a	once to	once to	fairly g	no	sometime	rarely-n	not true	somewhat	not true	20-35	complete	>1 per d	plan-wan	$10400 o	not at a	2	1	1	4	1	1	2	2	1	1
rarely	never	rarely-n	sometime	rarely-n	often	rarely-n	sometime	rarely-n	rarely-n	sometime	no	< once a	< once a	three+ p	three+ p	fairly g	once or	rarely-n	rarely-n	somewhat	not true	not true	20-35	post hig	>0 - .5	plan-wan	$10399 o	3 wks to	1	1	1	1	2	1	1	N	1	2
never	never	rarely-n	rarely-n	often	often	rarely-n	rarely-n	rarely-n	rarely-n	rarely-n	no	< once a	< once a	< once a	< once a	fairly g	no	rarely-n	rarely-n	not true	not true	not true	20-35	complete	>0 - .5	unplan-w	$10400 o	3 wks to	N	N	N	1	1	N	N	1	1	N
never	never	rarely-n	rarely-n	often	often	rarely-n	rarely-n	rarely-n	sometime	rarely-n	no							rarely-n	rarely-n				20-35	complete	>0 - .5	plan-wan	$10400 o	not at a	N	N	N	1	2	N	N	1	2	N
never	never	rarely-n	rarely-n	sometime	often	rarely-n	rarely-n	rarely-n	rarely-n	rarely-n	no	once to	< once a	once to	once to	fairly g	no	rarely-n	rarely-n	very-oft	very-oft	somewhat	20-35	complete	>0 - .5		$10400 o	not at a	1	2	2	4	2	1	2	2	2	2
never	never	rarely-n	sometime	rarely-n	sometime	rarely-n	rarely-n	rarely-n	rarely-n	rarely-n	no	< once a	< once a	< once a	< once a	fairly g	no	sometime	rarely-n	not true	not true	not true	20-35	incomple	nil	unplan-w	$10400 o	4-6 mont	N	N	N	N	2	N	N	N	1	N
never	never	rarely-n	often	rarely-n	sometime	rarely-n	rarely-n	rarely-n	rarely-n	rarely-n	no							sometime	rarely-n				20-35	post hig	nil	plan-wan	$10400 o	7 wks to	N	N	N	N	N	N	N	N	2	N
rarely	never	sometime		rarely-n	often	sometime	sometime	rarely-n	rarely-n	rarely-n	no	< once a	three+ p	three+ p	three+ p	fairly b	no	rarely-n	rarely-n	very-oft	somewhat	somewhat	20-35	incomple	>0 - .5	unplan-w	$10399 o	3 wks to	3	2	1	7	N	2	1	7	N	2
never	never	rarely-n	rarely-n	rarely-n	sometime	rarely-n	sometime	rarely-n	sometime	rarely-n	no	once to	< once a	< once a	once to	fairly g	no	rarely-n	rarely-n	somewhat	not true	not true	20-35	complete	nil	plan-wan	$10400 o	2 wks or	N	1	1	1	2	2	1	2	2	1
few time	never	rarely-n	often	sometime	sometime	rarely-n	sometime	rarely-n	rarely-n	rarely-n	no	< once a	< once a	once to	< once a	fairly g	< once w	rarely-n	rarely-n	somewhat	somewhat	not true	13-19	complete	nil	unsure	$10400 o	4-6 mont	N	N	N	2	N	N	N	2	N	N
almost e	sometime	rarely-n	often	sometime	often	rarely-n	rarely-n	rarely-n	rarely-n	rarely-n	yes	once to	< once a	< once a	three+ p	fairly g	no	rarely-n	rarely-n	not true	not true	not true	13-19	complete	>0 - .5	unplan-w	$10399 o	not at a	2	1	1	2	N	2	1	1	N	2
never	never	rarely-n	sometime	rarely-n	often	rarely-n	sometime	sometime	rarely-n	rarely-n	yes	three+ p	three+ p	three+ p	three+ p	fairly b	once or	rarely-n	rarely-n	very-oft	very-oft	somewhat	20-35	incomple	>0 - .5	plan-wan	$10400 o	7 wks to	N	1	1	1	1	1	1	2	4	1
never	never	rarely-n	rarely-n	rarely-n	often	rarely-n	sometime	rarely-n	rarely-n	rarely-n	no	three+ p	< once a	three+ p	three+ p	very bad	no	sometime	rarely-n	somewhat	very-oft	not true	13-19	post hig	nil	unplan-w	$10399 o	2 wks or	1	2	1	N	N	1	1	N	1	1
rarely	often	rarely-n	rarely-n	rarely-n	sometime	often	rarely-n	rarely-n	rarely-n	often	no							sometime	often				20-35	incomple	nil	plan-wan	$10399 o	3 wks to	1	N	N	1	1	N	N	1	1	1
few time	never	sometime	sometime	sometime	often	sometime	sometime	rarely-n	sometime	rarely-n	no							rarely-n	rarely-n				20-35	post hig	>.5 - 1	unplan-w	$10399 o	2 wks or	N	N	N	2	2	N	N	1	2	N
few time	never	rarely-n	sometime	sometime	sometime	rarely-n	rarely-n	rarely-n	sometime	rarely-n	no	< once a	< once a	< once a	< once a	fairly g	no	rarely-n	rarely-n	somewhat	not true	not true	20-35	complete	>0 - .5	plan-wan	$10400 o	still br	N	N	N	1	4	N	N	N	4	N
rarely	never	rarely-n	rarely-n	rarely-n	sometime	rarely-n	rarely-n	rarely-n	rarely-n	rarely-n	yes	< once a	< once a	once to	< once a	fairly g	no	sometime	rarely-n	not true	somewhat	not true	13-19	complete	nil	plan-wan	$10399 o	not at a	N	N	N	N	N	N	N	N	N	N
few time	never	rarely-n	often	rarely-n	often	rarely-n		rarely-n	rarely-n	rarely-n	no	< once a	< once a	< once a	< once a	very goo	no	sometime	rarely-n	somewhat	not true	somewhat	20-35	complete	nil	unplan-w	$10399 o	2 wks or	1	1	1	2	1	N	N	1	2	N
never	sometime	sometime	rarely-n	rarely-n	often	sometime	rarely-n	rarely-n	rarely-n	rarely-n	no	three+ p	< once a	once to	< once a	very goo	once or	often	rarely-n	somewhat	not true	somewhat	35+	complete	>0 - .5	unplan-w	$10400 o	still br	N	N	N	2	1	N	N	1	2	N
almost e	sometime	rarely-n	rarely-n	sometime	often	sometime	rarely-n	rarely-n	rarely-n	rarely-n	no	once to	once to	< once a	< once a	very goo	no	rarely-n	rarely-n	not true	not true	not true	20-35	complete	nil	plan-wan	$10399 o	3 wks to	N	1	1	2	2	1	1	1	2	N
few time	never	rarely-n	often	rarely-n	often	rarely-n	sometime	rarely-n	rarely-n	rarely-n	no	< once a	< once a	< once a	< once a	fairly g	no	often	rarely-n	somewhat	somewhat	not true	20-35	post hig	nil	unplan-w	$10400 o	still br	N	N	N	2	1	N	N	N	1	N
rarely	never	rarely-n	rarely-n	sometime	often	rarely-n	rarely-n	rarely-n	rarely-n	rarely-n	yes	< once a	< once a	< once a	once to	very goo	no	rarely-n	rarely-n	not true	not true	not true	20-35	complete	nil	unplan-w	$10400 o	7 wks to	N	2	2	N	N	3	3	N	1	3
never	never	rarely-n	rarely-n	often		sometime	rarely-n	rarely-n	rarely-n	rarely-n	yes	< once a	< once a	once to	< once a	fairly g	no	rarely-n	rarely-n	not true	not true	not true	20-35	incomple	nil	unplan-w	$10399 o	not at a	N	1	1	N	2	1	1	N	2	1
never	never	rarely-n	rarely-n	rarely-n	sometime	rarely-n	rarely-n	rarely-n	rarely-n	rarely-n	yes	< once a	three+ p	< once a	once to	fairly g	no	rarely-n	rarely-n	somewhat	somewhat	somewhat	20-35	post hig	>0 - .5	plan-wan	$10400 o	2 wks or	N	N	N	2	2	N	N	2	2	N
rarely	sometime	sometime	often		sometime	often	often	rarely-n	rarely-n	rarely-n	yes	once to	< once a	< once a	once to	fairly g	once or		rarely-n	somewhat	somewhat	somewhat	20-35	complete	>0 - .5	plan-wan	$10399 o	not at a	N	N	N	1	1	N	N	1	N	N
never	never	rarely-n	sometime	rarely-n	often	rarely-n	sometime	rarely-n	rarely-n	rarely-n	no	< once a	< once a	< once a	once to	fairly g	no	rarely-n	rarely-n	somewhat	not true	not true	20-35	complete	nil	unsure	$10399 o	7 wks to	2	1	1	4	2	1	1	2	4	2
never	never	rarely-n	sometime	often	often	rarely-n	rarely-n	rarely-n	rarely-n	rarely-n	no	once to	< once a	once to	< once a	fairly g	no	sometime	rarely-n	somewhat	not true	not true	13-19	complete	nil	unplan-w	$10400 o	not at a	1	N	N	1	2	1	1	1	2	N
never	never	rarely-n	sometime	rarely-n	often	rarely-n	sometime	often	rarely-n	rarely-n	no							often	sometime				20-35	complete	nil	plan-wan	$10400 o	3 wks to	N	N	N	N	1	N	N	N	2	N
never	never	rarely-n	rarely-n	rarely-n	rarely-n	rarely-n	sometime	rarely-n	sometime	rarely-n	no							rarely-n	rarely-n				20-35	complete	nil	plan-wan	$10400 o	still br	N	N	N	N	1	N	N	N	N	N
rarely	never	sometime	sometime	rarely-n	sometime	sometime	sometime	rarely-n	sometime	sometime	no							sometime	rarely-n				20-35	complete	nil	plan-wan	$10400 o	still br	N	N	N	1	2	N	N	1	2	N
rarely	often	sometime	sometime	rarely-n	often	sometime	rarely-n	rarely-n	sometime	rarely-n	no	three+ p	< once a	three+ p	three+ p	fairly b	once or	often	rarely-n	very-oft	very-oft	very-oft	13-19	complete	nil	plan-wan	$10400 o	7 wks to	N	N	N	N	N	N	N	N	N	N
rarely	sometime	sometime	often	rarely-n	often	rarely-n	rarely-n	rarely-n	rarely-n	rarely-n	yes							sometime	rarely-n				13-19	complete	nil	unsure		7 wks to	1	1	1	1	N	1	1	2	N	1
rarely	never	sometime	rarely-n	rarely-n	often	rarely-n	sometime	rarely-n	rarely-n	rarely-n	no	< once a	< once a	< once a	< once a	very goo	no	sometime	rarely-n	not true	not true	not true	20-35	complete	nil	unsure	$10399 o	not at a	N	1	1	N	2	2	1	N	1	1
few time	sometime	rarely-n	sometime	rarely-n	sometime	sometime	rarely-n	rarely-n	sometime	rarely-n	no	< once a	< once a	once to	once to	fairly g	no	sometime	rarely-n	somewhat	somewhat	not true	20-35	complete	>0 - .5	unsure	$10400 o	7 wks to	N	N	N	1	2	N	N	2	2	N
never	never	rarely-n	sometime	rarely-n	often	rarely-n	rarely-n	rarely-n	rarely-n	sometime	no	< once a	< once a	< once a	< once a	fairly g	once or	rarely-n	rarely-n	somewhat	not true	not true	20-35	incomple	nil	plan-wan		still br	1	1	1	N	7	1	1	N	7	1
never	never	rarely-n	rarely-n	rarely-n	often	sometime	rarely-n	rarely-n	sometime	rarely-n	yes	once to	< once a	< once a	once to	fairly g	no	rarely-n	rarely-n	somewhat	not true	not true	20-35	incomple	>.5 - 1	plan-wan	$10400 o	not at a	1	1	1	N	1	1	1	N	1	N
never	sometime	rarely-n	rarely-n	rarely-n	sometime	rarely-n	rarely-n		rarely-n	rarely-n	no	once to	< once a	< once a	< once a	very goo	no	rarely-n	rarely-n	not true	not true	not true	20-35	complete	nil	plan-wan	$10400 o	7 wks to	N	N	N	1	N	N	N	1	1	N
almost e	never	rarely-n	often	rarely-n	often	sometime	sometime	rarely-n	rarely-n	sometime	yes	once to	< once a	once to	once to	fairly b	once or	often	often	not true	somewhat	not true	20-35	complete	>0 - .5	unplan-w	$10400 o	7 wks to	3	2	2	N	4	2	1	N	4	2
almost e	never	often	sometime	rarely-n	often	sometime	sometime	rarely-n	rarely-n	rarely-n	no	once to	< once a	< once a	< once a	fairly g	no	rarely-n	rarely-n	not true	not true	not true	20-35	post hig	>0 - .5	unplan-w	$10399 o	3 wks to	N	1	1	4	N	N	1	N	N	N
rarely	never	rarely-n	often	rarely-n	sometime	sometime	sometime	rarely-n	rarely-n	rarely-n	yes							often	sometime				20-35	complete	>0 - .5	plan-wan		still br	N	N	N	2	4	N	N	2	2	N
rarely	never	rarely-n	sometime	rarely-n	sometime	sometime	rarely-n	rarely-n	often	rarely-n	yes	< once a	< once a	< once a	< once a	fairly g	< once w	rarely-n	rarely-n	somewhat	not true	not true	20-35	complete	>.5 - 1	unplan-w	$10400 o	still br	N	N	N	N	4	N	N	N	1	1
rarely	never	rarely-n	sometime	rarely-n	often	rarely-n	sometime	sometime	rarely-n	rarely-n	no	< once a	once to	< once a	three+ p	fairly g	no	sometime	rarely-n	somewhat	not true	not true	20-35	complete	>0 - .5		$10399 o	2 wks or	1	1	1	1	4	1	1	1	4	3
rarely	never	rarely-n	sometime	sometime	often	sometime		sometime	sometime	rarely-n	no	once to	< once a	< once a	once to	fairly g	no	rarely-n	rarely-n	somewhat	somewhat	not true	13-19	complete	nil	unsure	$10399 o	3 wks to	2	1	N	2	1	2	1	2	N	3
never	never	rarely-n	sometime	rarely-n	often	rarely-n	often	often	rarely-n	often	no	once to	< once a	three+ p	once to	fairly b	< once w	often	rarely-n	somewhat	very-oft	not true	20-35	complete	>0 - .5		$10400 o	still br	N	N	N	N	N	N	N	N	N	N
few time	sometime	rarely-n	rarely-n	rarely-n	rarely-n	rarely-n	sometime	rarely-n	rarely-n	rarely-n	no	three+ p	< once a	three+ p	three+ p	very bad	no	rarely-n	rarely-n	not true	very-oft	not true	20-35	post hig	>0 - .5	unsure	$10399 o	7 wks to	1	1	1	N	4	1	1	1	4	1
rarely	never	rarely-n	rarely-n	rarely-n	often	rarely-n	rarely-n	rarely-n	rarely-n	rarely-n	no							sometime	rarely-n				20-35	complete	>.5 - 1	plan-wan	$10400 o	2 wks or	N	N	N	1	1	N	N	N	1	N
rarely	sometime	rarely-n	sometime	rarely-n	often	rarely-n	sometime	sometime	rarely-n	rarely-n	no	three+ p	< once a	once to	three+ p	fairly g	no	rarely-n	rarely-n	somewhat	somewhat	not true	20-35	post hig	>.5 - 1	plan-wan	$10400 o	still br	N	N	N	N	1	N	N	1	1	N
rarely	never	rarely-n	sometime	rarely-n	sometime	rarely-n	rarely-n	rarely-n	rarely-n	rarely-n		once to	< once a	< once a	once to	fairly g	no	rarely-n	rarely-n	somewhat	somewhat	somewhat	35+	complete	>0 - .5	plan-wan	$10400 o	7 wks to	1	1	1	4	N	1	1	4		1
rarely	never	rarely-n	rarely-n	rarely-n	often	rarely-n	rarely-n	rarely-n	rarely-n	rarely-n	yes	< once a	< once a	once to	< once a	fairly g	no	rarely-n	rarely-n	not true	not true	not true	20-35	complete	nil	unsure	$10400 o	3 wks to	N	N	N	N	2	N	N	1	2	N
few time	never	rarely-n	sometime	sometime	often	rarely-n	rarely-n	rarely-n	rarely-n	rarely-n	no							sometime	sometime				20-35	complete	>0 - .5	plan-wan	$10400 o	still br	N	N	N	1	2	N	N	2	1	N
never	never	rarely-n	rarely-n	rarely-n	sometime	sometime	sometime	rarely-n	sometime	rarely-n	yes	once to	three+ p	once to	three+ p	fairly g	< once w	rarely-n	rarely-n	somewhat	somewhat	not true	20-35	post hig	>0 - .5	unplan-w	$10399 o	not at a	N	N	N	N	2	N	N	1	1	N
never	never	rarely-n	sometime	sometime	sometime	rarely-n	rarely-n	rarely-n	rarely-n	rarely-n	no	< once a	< once a	< once a	< once a	fairly g	< once w	rarely-n	rarely-n	not true	not true	not true	20-35	complete	>0 - .5	unplan-w	$10400 o	still br	N	N	N	N	2	N	N	N	1	N
few time	often	rarely-n	sometime	rarely-n	sometime	rarely-n	sometime	rarely-n	rarely-n	sometime	yes				three+ p	fairly g	no	sometime	sometime	somewhat	not true	somewhat	13-19	incomple	nil	unsure	$10400 o	7 wks to	1	1	1	1	4	1	1	1	N	1
few time	never	rarely-n	sometime	often	often	rarely-n	rarely-n	sometime	rarely-n	rarely-n	no	< once a	< once a	< once a	< once a	very goo	no	rarely-n	rarely-n	not true	not true	somewhat	20-35	incomple	nil		$10400 o	3 wks to	3	1	1	4	N	1	2	N	1	3
rarely	sometime	rarely-n	sometime	rarely-n	sometime	rarely-n	rarely-n	rarely-n	rarely-n	rarely-n	yes							sometime	rarely-n				20-35	post hig	nil	unsure	$10399 o	not at a	N	N	N	2	2	N	N	2	N	N
almost e	sometime	rarely-n	often	often	often	rarely-n	rarely-n	rarely-n	rarely-n	rarely-n	no							rarely-n	rarely-n				20-35	complete	>0 - .5	plan-wan	$10400 o	not at a	1	2	1	1	4	2	1	1	2	2
few time	never	rarely-n	rarely-n	rarely-n	sometime	sometime	sometime	rarely-n	rarely-n	rarely-n	no	< once a	< once a	< once a	< once a	fairly g	no	rarely-n	rarely-n	somewhat	not true	not true	20-35	post hig	nil	plan-wan	$10400 o	4-6 mont	N	N	N	N	N	N	N	N	N	N
rarely	sometime	rarely-n	often	rarely-n	often	rarely-n	sometime	rarely-n	rarely-n	sometime	no	< once a	< once a	once to	once to	fairly g	no	often	rarely-n	very-oft	not true	not true	20-35	post hig	nil	plan-wan	$10400 o	4-6 mont	N	N	N	1	1	N	N	N	1	N
rarely	never	sometime	sometime	rarely-n	sometime	rarely-n	sometime	rarely-n	rarely-n	rarely-n	no	< once a	< once a	< once a	once to	fairly g	no	often	sometime	somewhat	somewhat	not true	20-35	incomple	nil	plan-wan	$10400 o	2 wks or	N	2	2	4	1	1	2	1	1	3
never	never	rarely-n	rarely-n	rarely-n	often	rarely-n	rarely-n	rarely-n	rarely-n	rarely-n	no	three+ p	< once a	once to	once to	fairly g	no	rarely-n	rarely-n	somewhat	somewhat	somewhat	13-19	complete	nil	unsure	$10400 o	not at a	N	N	N	2		N	N	N	1	N
never	never	rarely-n	rarely-n	rarely-n	sometime	rarely-n	rarely-n	sometime	rarely-n	rarely-n	no	< once a	< once a	< once a	< once a	very goo	no	sometime	rarely-n	not true	not true	not true	13-19	complete	>0 - .5	unsure	$10399 o	7 wks to	N	2	1	N	2	1	1	N	2	2
almost e	never	sometime	sometime	rarely-n	often	rarely-n	sometime	rarely-n	rarely-n	rarely-n	no							often	rarely-n				13-19	complete	nil	plan-wan	$10399 o	not at a	N	3	3	N	4	3	2	N	7	2
rarely	never	sometime	sometime	rarely-n	often	rarely-n	sometime	rarely-n	sometime	rarely-n	no	< once a	three+ p	< once a	< once a	fairly g	no	sometime	rarely-n	somewhat	somewhat	not true	20-35	complete	nil	plan-wan		7 wks to	2	1	2	N	4	2	3	N	7	3
few time	often	rarely-n	rarely-n	rarely-n	sometime	rarely-n	rarely-n	rarely-n	rarely-n	rarely-n	yes							rarely-n	rarely-n				20-35	complete	nil	plan-wan	$10400 o	not at a	N	1	1	N	2	1	1	4	4	1
rarely	never	rarely-n	rarely-n	rarely-n	often	rarely-n	rarely-n	rarely-n	rarely-n	rarely-n	no	< once a	< once a	< once a	three+ p	very goo	no	sometime	rarely-n	somewhat	not true	not true	20-35	post hig	nil		$10400 o	still br	N	N	N	1	1	N	N	N	2	N
few time	never	rarely-n	sometime	sometime	often	rarely-n	rarely-n	rarely-n	rarely-n	rarely-n	no	< once a	once to	once to	once to	fairly g	< once w	sometime	rarely-n	somewhat	not true	somewhat	20-35	incomple	nil	plan-wan	$10400 o	7 wks to	N	N	N	2	1	N	N	1	2	N
never	never	sometime	sometime	sometime	often	rarely-n	rarely-n	rarely-n	rarely-n	rarely-n	no							rarely-n	rarely-n				20-35	complete	>0 - .5	plan-wan	$10400 o	still br	N	N	N	N	2	N	N	1	2	N
rarely	never	rarely-n	sometime	rarely-n	often	rarely-n	rarely-n	rarely-n	rarely-n	rarely-n	no	once to	< once a	< once a	once to	fairly g	no	rarely-n	rarely-n	somewhat	not true	not true	20-35	complete	nil	unsure	$10400 o	4-6 mont	N	N	N	N	2	N	N	N	2	N
few time	sometime	rarely-n	sometime		sometime	rarely-n	rarely-n	rarely-n	rarely-n	rarely-n	no								rarely-n				20-35	incomple	nil	plan-wan	$10400 o	3 wks to	N	N	N	2	1	N	N	1	N	N
rarely	never	rarely-n	rarely-n	rarely-n	sometime	rarely-n	rarely-n	rarely-n	rarely-n	rarely-n	no	< once a	< once a	< once a	< once a	fairly g	no	rarely-n	rarely-n	not true	not true	not true	20-35	complete	>.5 - 1	plan-wan	$10399 o	still br	N	N	N	1	1	N	N	1	1	N
almost e	sometime	rarely-n	rarely-n	rarely-n	often	rarely-n	rarely-n	rarely-n	rarely-n	rarely-n	no	< once a	< once a	< once a	once to	fairly g	< once w	sometime	often	somewhat	somewhat	not true	20-35	post hig	>0 - .5	plan-wan	$10400 o	still br	N	N	N	N	2	N	N	1	2	N
rarely	never	rarely-n	rarely-n	rarely-n	often	rarely-n	rarely-n	rarely-n	rarely-n	rarely-n	no	< once a	< once a	once to	three+ p	fairly b	once or	sometime	rarely-n	very-oft	very-oft	not true	35+	complete	>0 - .5	unsure	$10400 o	still br	N	N	N	2	N	N	N	2	1	N
	never	rarely-n	sometime	rarely-n	sometime	sometime	sometime	rarely-n	rarely-n	often	no	three+ p	< once a	three+ p	three+ p	fairly g	< once w	sometime	often	very-oft	very-oft	not true	20-35	complete	nil		$10400 o	not at a	N	N	N	1	N	N	N	1	1	N
few time	sometime	rarely-n	sometime	rarely-n	often	sometime	sometime	rarely-n	sometime	sometime	yes	once to	< once a	once to	once to	fairly g	no	rarely-n	rarely-n	somewhat	somewhat	somewhat	20-35	post hig	>0 - .5	unplan-w	$10399 o	2 wks or	N	N	N	4	1	N	N	2	N	N
rarely	never	rarely-n	rarely-n	rarely-n	often	rarely-n	rarely-n	rarely-n	rarely-n	rarely-n	no	three+ p	< once a	three+ p	three+ p	fairly b	no	rarely-n	rarely-n	somewhat	very-oft	not true	20-35	complete	>0 - .5	plan-wan	$10400 o	4-6 mont	N	N	N	1	1	N	N	1	1	N
few time	sometime	sometime	sometime	sometime	often	often	sometime	rarely-n	sometime	sometime	yes	once to	< once a	< once a	three+ p	fairly g	no	rarely-n	sometime	very-oft	not true	somewhat	20-35	complete	nil	unsure	$10399 o	still br	N	N	N	1	7	N	N	2	4	N
rarely	never	rarely-n	sometime	sometime	often	rarely-n	rarely-n	rarely-n	rarely-n	rarely-n	no							sometime	rarely-n				20-35	complete	nil	unsure	$10399 o	not at a	5	5	5	4	N	3	5	4	N	2
few time	sometime	rarely-n	sometime	rarely-n	often	rarely-n	sometime	sometime	sometime	rarely-n	yes							often	rarely-n				20-35	complete	nil	plan-wan	$10399 o	3 wks to	1	N	N	N	2	N	N	N	2	N
rarely	sometime	rarely-n	often	rarely-n	sometime	rarely-n	often	rarely-n	rarely-n	rarely-n	yes	< once a	once to	once to	three+ p	fairly b	once or	sometime	often	somewhat	somewhat	not true	20-35	complete	>0 - .5	unsure	$10400 o	7 wks to	N	N	N	1	1	N	N	1	1	N
never	never	rarely-n	rarely-n	often	often	sometime	rarely-n	sometime	rarely-n	rarely-n	no							rarely-n	rarely-n				20-35	incomple	nil	plan-wan	$10400 o	not at a	N	N	N	2	2	N	N	2	2	N
few time	never	rarely-n	rarely-n	rarely-n	sometime	rarely-n	rarely-n	rarely-n	rarely-n	rarely-n	no	< once a	< once a	< once a	< once a	fairly g	no	rarely-n	rarely-n	not true	not true	not true	20-35	complete	nil	plan-wan	$10399 o	still br	N	N	N	1	N	N	N	N	1	N
never	never	rarely-n	sometime	rarely-n	sometime	rarely-n	rarely-n	rarely-n	sometime	rarely-n	no	once to	< once a	once to	< once a	fairly g	no	rarely-n	rarely-n	somewhat	somewhat	not true	20-35	complete	nil		$10399 o	not at a	N	1	1	7	N	1	1	7	N	N
few time	sometime	rarely-n	sometime	rarely-n	often	rarely-n	rarely-n	rarely-n	rarely-n	rarely-n	no	three+ p	< once a	three+ p	three+ p	very bad	no	rarely-n	sometime	somewhat	very-oft	very-oft	20-35	complete	>0 - .5	unplan-w	$10399 o	3 wks to	2	2	1	4	2	1	1	1	2	1
never	never	rarely-n	sometime	rarely-n	sometime	rarely-n	rarely-n	rarely-n	rarely-n	rarely-n	no							rarely-n	rarely-n				13-19	complete	nil	unsure	$10399 o	not at a	N	N	N	N	N	N	N	N	N	N
few time	never	rarely-n	rarely-n	rarely-n	often	rarely-n	rarely-n	rarely-n	rarely-n	rarely-n		< once a	once to	< once a	< once a	very goo	no	rarely-n	rarely-n	not true	not true	not true	20-35	post hig	>0 - .5	unplan-w	$10400 o	still br	N	N	N	N	2	N	N	N	2	N
rarely	sometime	rarely-n	sometime	rarely-n	often	sometime	sometime	rarely-n	rarely-n	sometime	no	once to	< once a	< once a	< once a	fairly g	no	often	rarely-n	not true	somewhat	not true	20-35	complete	>0 - .5	plan-wan	$10399 o	2 wks or	N	N	N	2	N	N	N	2	1	1
never	never	rarely-n	sometime	sometime	sometime	rarely-n	sometime	rarely-n	rarely-n	rarely-n	no							rarely-n	rarely-n				20-35	complete	nil	plan-wan	$10400 o	still br	N	N	N	1	N	N	N	2	N	N
almost e	never					rarely-n	rarely-n	rarely-n	rarely-n	rarely-n	no								rarely-n				20-35	complete	nil	plan-wan	$10400 o	still br	N	N	N	N	2	N	N	N	2	N
never	never	rarely-n	sometime	rarely-n	often	rarely-n	rarely-n	rarely-n	rarely-n	rarely-n	no	< once a	once to	< once a	three+ p	fairly b	no	rarely-n	rarely-n	somewhat	not true	not true	20-35	post hig	>0 - .5	plan-wan	$10400 o	still br	N	N	N	N	1	N	N	2	N	N
rarely	sometime	sometime	sometime	rarely-n	sometime	rarely-n	rarely-n	rarely-n	rarely-n	rarely-n	no	once to	< once a	once to	once to	fairly g	< once w	sometime	rarely-n	somewhat	somewhat	not true	20-35	incomple	>0 - .5	plan-wan	$10400 o	2 wks or	N	1	1	N	N	1	1	1	N	N
few time	sometime	rarely-n	sometime	rarely-n	sometime	rarely-n	sometime	rarely-n	rarely-n	rarely-n	no							rarely-n	rarely-n				13-19	complete	nil	unsure	$10399 o	still br	N	N	N	N	N	N	N	N	1	N
rarely	sometime	rarely-n	rarely-n	sometime	often	sometime	sometime	rarely-n	rarely-n	rarely-n	no	< once a	< once a	< once a	< once a	fairly g	no	rarely-n	rarely-n	not true	not true	somewhat	20-35	post hig	>.5 - 1	plan-wan	$10400 o	still br	N	1	1	4	1	1	1	2	N	N
almost e	sometime	rarely-n	rarely-n		often	rarely-n	rarely-n	rarely-n	often	rarely-n	no								rarely-n				20-35	post hig	nil		$10399 o	7 wks to	N	N	N	N	2	N	N	1	1	N
few time	never	rarely-n	sometime	rarely-n	often	rarely-n	rarely-n	rarely-n	rarely-n	rarely-n	no	once to	once to	once to	once to	fairly g	< once w	rarely-n	rarely-n	somewhat	somewhat	not true	20-35	complete	>0 - .5	unplan-w	$10400 o	still br	1	2	1	2	4	2	1	2	2	2
	never	sometime	sometime	rarely-n	sometime	rarely-n	rarely-n	rarely-n	rarely-n	rarely-n	no							rarely-n	rarely-n				20-35	incomple	nil	plan-wan	$10399 o	not at a	2	2	2	4	1	2	2	4	N	1
never	never	rarely-n	rarely-n	rarely-n	often	rarely-n	rarely-n	rarely-n	rarely-n	rarely-n	no	< once a	< once a	< once a	< once a	fairly g	no	rarely-n	rarely-n	not true	not true	not true	20-35	complete	>0 - .5	plan-wan	$10399 o	still br	N	N	N	N	2	N	N	1	1	N
few time	never	rarely-n	rarely-n	rarely-n	sometime	rarely-n	rarely-n	rarely-n	rarely-n	rarely-n	no	once to	once to	< once a	once to	very goo	< once w	rarely-n	rarely-n	not true	not true	not true	20-35	complete	nil		$10399 o	still br	N	N	N	N	N	N	N	N	N	N
never	never	rarely-n	sometime	rarely-n	often	rarely-n	rarely-n	rarely-n	rarely-n	rarely-n	no	< once a	< once a	< once a	< once a	fairly g	< once w	rarely-n	rarely-n	very-oft	somewhat	not true	20-35	complete	nil	plan-wan	$10399 o	7 wks to	N	N	N	1	N	N	N	1	N	1
rarely	never	rarely-n	sometime	rarely-n	often	rarely-n	sometime	sometime	rarely-n	rarely-n	yes	three+ p	< once a	< once a	once to	fairly g	< once w	rarely-n	rarely-n	somewhat	somewhat	not true	20-35	complete	>0 - .5	plan-wan	$10400 o	2 wks or	N	2	1	2	4	2	2	N	4	3
never	never	sometime	often	often	rarely-n	sometime	often	often	rarely-n	rarely-n	no							rarely-n	rarely-n				20-35	complete	nil	unsure	$10399 o	3 wks to	N	5	2	4	4	5	2	N	7	2
rarely	sometime	sometime	rarely-n	rarely-n	often	sometime	sometime	sometime	sometime	rarely-n	no	< once a	< once a	< once a	< once a	very goo	no	rarely-n	rarely-n	not true	not true	not true	20-35	incomple	nil	plan-wan	$10400 o	not at a	1	1	1	2	N	2	1	2	N	1
few time	sometime	rarely-n	often	rarely-n	often	rarely-n	sometime	rarely-n	rarely-n	rarely-n	yes	< once a	< once a	once to	< once a	fairly g	no	often	rarely-n	not true	somewhat	not true	20-35	complete	>.5 - 1	plan-wan	$10400 o	not at a	3	2	2	N	2	2	2	1	2	2
few time	never	rarely-n	rarely-n	rarely-n	sometime	rarely-n	sometime	rarely-n	rarely-n	sometime	no	< once a	< once a	< once a	once to	fairly g	no	rarely-n	rarely-n	not true	not true	not true	20-35	post hig	nil	plan-wan	$10400 o	still br	N	N	N	N	N	N	N	N	N	N
never	never	rarely-n	sometime	sometime	sometime	rarely-n	rarely-n	rarely-n	rarely-n	rarely-n	no	< once a	< once a	< once a	< once a	fairly g	no	sometime	rarely-n	not true	not true	not true	20-35	complete	>0 - .5	unsure	$10400 o	4-6 mont	N	N	N	N	1	N	N	N	1	N
rarely	never	rarely-n	often	rarely-n	rarely-n	rarely-n	sometime	rarely-n	rarely-n	rarely-n	no	three+ p	< once a	three+ p	three+ p	fairly g	no	sometime	rarely-n	somewhat	very-oft	not true	20-35	post hig	>1 per d	plan-wan	$10400 o	7 wks to	N	N	N	1	2	N	N	1	1	N
rarely	never	rarely-n	rarely-n	rarely-n	rarely-n	rarely-n	rarely-n	rarely-n	rarely-n	rarely-n	no	< once a	< once a	< once a	< once a	fairly g	no	rarely-n	rarely-n	somewhat	not true	not true	20-35	complete	>0 - .5	unsure	$10399 o	2 wks or	N	1	1	N	2	2	1	N	2	1
few time	never	rarely-n	rarely-n	rarely-n	sometime	rarely-n	rarely-n	rarely-n	rarely-n	rarely-n	no	three+ p	< once a	once to	< once a	fairly g	no	rarely-n	rarely-n	somewhat	somewhat	not true	20-35	complete	nil	plan-wan	$10399 o	not at a	N	2	2	1	4	2	1	1	4	2
never	sometime	rarely-n	rarely-n	rarely-n	sometime	rarely-n	rarely-n	rarely-n	rarely-n	rarely-n	no	< once a	< once a	once to	once to	fairly g	< once w	rarely-n	rarely-n	somewhat	somewhat	not true	20-35	complete	>0 - .5	plan-wan	$10400 o	4-6 mont	N	N	N	N	2	N	N	N	1	N
rarely	never	rarely-n	often	rarely-n	often	rarely-n	sometime	often	rarely-n	sometime	no	once to	< once a	once to	once to	fairly g	no	rarely-n	rarely-n	somewhat	somewhat	not true	13-19	complete	nil	plan-wan	$10400 o	still br	N	N	N	N	N	N	N	N	N	N
never	never	rarely-n	rarely-n	rarely-n	often	rarely-n	rarely-n	rarely-n	rarely-n	rarely-n	no	once to	< once a	< once a	< once a	very goo	< once w	sometime	rarely-n	somewhat	not true	not true	20-35	complete	nil	plan-wan	$10400 o	7 wks to	N	N	N	N	2	N	N	N	1	N
almost e	sometime	rarely-n	sometime	sometime	often	rarely-n	rarely-n	rarely-n	sometime	rarely-n	no	< once a	< once a	< once a	< once a	fairly g	no	sometime	rarely-n	not true	not true	not true	35+	complete	nil	plan-wan	$10400 o	still br	N	N	N	N	N	N	N	N	1	N
never	never	rarely-n	sometime	rarely-n	sometime	rarely-n	sometime	rarely-n	rarely-n	rarely-n	yes	once to	< once a	once to	once to	fairly g	no	rarely-n	rarely-n	somewhat	somewhat	not true	20-35	complete	>0 - .5		$10400 o	still br	3	1	2	2	1	2	2	2	N	1
never	never	rarely-n	rarely-n	often	often	rarely-n	rarely-n	rarely-n	rarely-n	rarely-n	no	three+ p	< once a	once to	three+ p	fairly b	once or	rarely-n	rarely-n	very-oft	very-oft	not true	20-35	post hig	>0 - .5	plan-wan	$10400 o	2 wks or	N	N	N	N	2	N	N	N	1	N
never	often	sometime	rarely-n	rarely-n	often	rarely-n	rarely-n	rarely-n	rarely-n	rarely-n	no	< once a	three+ p	< once a	< once a	very goo	no	rarely-n	sometime	somewhat	not true	somewhat	20-35	complete	nil	unplan-w	$10400 o	4-6 mont	N	N	N	N	2	N	N	1	1	N
almost e	never	rarely-n	sometime	rarely-n	sometime	rarely-n	rarely-n	rarely-n	rarely-n	rarely-n	no	once to	< once a	< once a	once to	fairly g	< once w	rarely-n	rarely-n	somewhat	somewhat	not true	20-35	post hig	>0 - .5	unsure		still br	N	N	N	1	2	N	N	1	2	N
few time	never	rarely-n	sometime	rarely-n	sometime	rarely-n	rarely-n	rarely-n	rarely-n	rarely-n	no							often	rarely-n				13-19	complete	nil	unsure	$10400 o	7 wks to	N	N	N	N	N	N	N	N	N	N
never	never	rarely-n	sometime	sometime	sometime	rarely-n	rarely-n	rarely-n	rarely-n	rarely-n	no							sometime	rarely-n				20-35	complete	>0 - .5	plan-wan	$10400 o	still br	N	N	N	2	4	N	N	1	4	N
rarely	never	rarely-n	sometime	sometime	often	rarely-n	sometime	rarely-n	rarely-n	rarely-n	yes							rarely-n	rarely-n				20-35	complete	nil	plan-wan		7 wks to	1	1	1	N	1	1	1	N	1	1
rarely	sometime	rarely-n	rarely-n	sometime	sometime	rarely-n	sometime	rarely-n	sometime	rarely-n	yes							rarely-n	rarely-n				20-35	complete	nil	plan-wan	$10399 o	still br	1	1	1	2	2	1	1	2	2	1
rarely	never	rarely-n	rarely-n	rarely-n	rarely-n	rarely-n	sometime	rarely-n	rarely-n	rarely-n	no							sometime	rarely-n				20-35	complete	nil	plan-wan	$10400 o	still br	N	N	N	N	4	N	N	N	2	N
never	never	rarely-n	sometime	rarely-n	sometime	rarely-n	rarely-n	rarely-n	rarely-n	rarely-n	no	three+ p	< once a	three+ p	< once a	fairly b	< once w	rarely-n	rarely-n	somewhat	somewhat	not true	13-19	incomple	nil	unsure	$10399 o	not at a	2	1	1	1	1	1	1	1	1	1
rarely	sometime	rarely-n	sometime	rarely-n	sometime	rarely-n	sometime	rarely-n	sometime	sometime	no	once to	< once a	once to	three+ p	fairly g	once or	rarely-n	sometime	somewhat	somewhat	not true	20-35	post hig	nil	unsure	$10400 o	2 wks or	N	N	N	N	1	N	N	N	1	N
few time	never	rarely-n	rarely-n	rarely-n	often	rarely-n	rarely-n	rarely-n	sometime	rarely-n	yes	three+ p	< once a	three+ p	three+ p	fairly b	< once w	rarely-n	rarely-n	very-oft	very-oft	somewhat	20-35	post hig	>0 - .5		$10399 o	still br	1	1	1	2	1	1	1	2	1	1
almost e	never	rarely-n	rarely-n	rarely-n	often	rarely-n	rarely-n	rarely-n	rarely-n	rarely-n	no	< once a	< once a	< once a	< once a	very goo	no	rarely-n	rarely-n	not true	not true	not true	20-35	complete	>0 - .5	unsure	$10400 o	still br	N	N	N	2	1	N	N	1	2	N
never	never	sometime	sometime	often	sometime	rarely-n	rarely-n	rarely-n	rarely-n	rarely-n	no	< once a	< once a	< once a	< once a	fairly g	no	rarely-n	rarely-n	not true	not true	not true	20-35	post hig	nil	plan-wan	$10400 o	3 wks to	N	N	N	N	N	N	N	N	1	N
never	sometime	sometime	rarely-n	sometime	rarely-n	rarely-n	rarely-n	rarely-n	sometime	rarely-n	no	< once a	< once a	three+ p	three+ p	very bad	no	sometime	rarely-n	somewhat	very-oft	somewhat	20-35	post hig	nil	plan-wan	$10400 o	3 wks to	N	N	N	N	1	N	N	N	1	N
rarely	never	rarely-n	sometime	sometime	often	rarely-n	rarely-n	rarely-n	rarely-n	rarely-n	no							sometime	rarely-n				13-19	complete	>0 - .5	unsure		not at a	N	N	N	2	N	N	N	2	1	N
rarely	never	rarely-n	sometime	rarely-n	often	rarely-n	sometime	rarely-n	rarely-n	sometime	no	once to	< once a	once to	once to	fairly g	< once w	sometime	rarely-n	somewhat	somewhat	not true	20-35	complete	>0 - .5	plan-wan	$10400 o	still br	N	N	N	N	2	N	N	1	1	N
almost e	never	rarely-n		rarely-n	sometime	sometime	sometime	sometime	rarely-n	rarely-n	yes	< once a	< once a	once to	< once a	fairly g	no	rarely-n	rarely-n	not true	somewhat	not true	20-35	complete	nil	plan-wan	$10399 o	2 wks or	2	2	1	2	N	2	2	N	4	2
never	never	rarely-n	sometime	sometime	sometime	rarely-n	rarely-n	sometime	sometime	sometime	no	< once a	< once a	< once a	< once a	very goo	no	rarely-n	rarely-n	not true	not true	not true	20-35	complete	>0 - .5	unsure	$10400 o	not at a	1	1	1	N	N	1	1	N	N	1
never	never	sometime	rarely-n	rarely-n	sometime	rarely-n	rarely-n	rarely-n	rarely-n	rarely-n	yes	three+ p	< once a	once to	three+ p	fairly g	< once w	rarely-n	rarely-n	somewhat	very-oft	not true	13-19	complete	nil	unsure	$10400 o	2 wks or	N	2	N	1	N	1	1	1	N	1
rarely	never	sometime	often	rarely-n	often	sometime	often	rarely-n	sometime	rarely-n	yes							sometime	rarely-n				20-35	complete	>0 - .5	plan-wan	$10400 o	3 wks to	2	3	3	4	N	5	2	4	N	2
rarely	never					rarely-n	sometime	rarely-n	rarely-n	often	yes								often				20-35	incomple	nil	plan-wan	$10400 o	3 wks to	1	2	1	1	4	1	1	N	4	N
rarely	never	rarely-n	often	rarely-n	often	rarely-n	rarely-n	rarely-n	rarely-n	rarely-n	no	three+ p	< once a	three+ p	once to	very bad	< once w	often	often	very-oft	very-oft	not true	20-35	post hig	>0 - .5	plan-wan	$10400 o	4-6 mont	N	N	N	1	1	1	1	1	1	N
few time	never	rarely-n	rarely-n	rarely-n	rarely-n	rarely-n	sometime	rarely-n	rarely-n	rarely-n	yes							rarely-n	sometime				20-35	incomple	nil	unsure	$10400 o	not at a	N	N	N	N	7	N	N	N	7	N
few time	sometime	rarely-n	rarely-n	sometime	often	rarely-n		rarely-n	sometime	rarely-n	yes	once to	< once a	< once a	< once a	fairly g	no	rarely-n	rarely-n	not true	somewhat	not true	13-19	complete	nil	unsure	$10400 o	3 wks to	2	2	1	4	1	2	2	1	1	2
rarely	never	rarely-n	rarely-n	rarely-n	sometime	rarely-n	rarely-n	rarely-n	rarely-n	rarely-n	yes	< once a	< once a	< once a	once to	very goo	no	rarely-n	rarely-n	not true	not true	not true	20-35	post hig	nil	plan-wan	$10400 o	still br	N	N	N	2	1	N	N	1	N	N
never	often	often	often	rarely-n	sometime	sometime	rarely-n		rarely-n	rarely-n	no			three+ p		fairly b	no	often		very-oft	not true	not true	20-35	complete	>.5 - 1	plan-wan	$10399 o	still br	N	N	N	2	2	N	N	2	2	N
rarely	never	rarely-n	sometime	sometime	sometime	rarely-n	sometime	rarely-n	rarely-n	rarely-n	no	once to	< once a	once to	once to	fairly g	no	sometime	rarely-n	somewhat	somewhat	not true	20-35	complete	nil	plan-wan	$10400 o	not at a	N	N	N	2	N	N	N	2	N	N
never	never	rarely-n	sometime	sometime	often	rarely-n	sometime	often	rarely-n	rarely-n	yes	< once a	three+ p	three+ p	three+ p	fairly b	< once w	rarely-n	rarely-n	somewhat	very-oft	not true	20-35	complete	nil	unsure	$10400 o	still br	2	1	1	1	2	2	2	1	2	2
never	sometime	sometime	sometime	rarely-n	sometime	rarely-n	rarely-n	rarely-n	rarely-n	rarely-n	no	three+ p	once to	once to	three+ p	fairly g	once or	sometime	rarely-n	somewhat	somewhat	not true	20-35	complete	>.5 - 1	plan-wan	$10400 o	not at a	1	2	1	1	2	1	1	N	2	1
few time	sometime	rarely-n	sometime	rarely-n	often	sometime	sometime	sometime	rarely-n	rarely-n	yes	< once a	once to	once to	once to	very goo	no	rarely-n	rarely-n	not true	not true	somewhat	20-35	complete	>0 - .5	plan-wan	$10400 o	3 wks to	N	N	N	2	1	N	N	2	1	N
rarely	never	sometime	rarely-n	rarely-n	sometime	rarely-n	rarely-n	rarely-n	sometime	rarely-n	no	once to	< once a	once to	once to	fairly g	< once w	rarely-n	rarely-n	not true	somewhat	somewhat	20-35	post hig	nil	plan-wan	$10400 o	still br	N	N	N	1	N	N	N	N	N	N
few time	sometime	rarely-n	often	sometime	often	rarely-n	often	rarely-n	rarely-n	sometime	no							sometime	rarely-n				35+	post hig	>.5 - 1	plan-wan	$10400 o	still br	N	2	1	N	1	2	1	N	2	1
never		rarely-n	sometime	sometime	often	rarely-n	sometime	sometime	sometime	sometime	no	< once a	< once a	< once a	< once a	fairly g	< once w	rarely-n	rarely-n	not true	not true	not true	20-35	complete	nil	unsure	$10400 o	still br	2	N	N	1	4	N	N	1	2	1
almost e	never	rarely-n	rarely-n	sometime	often	rarely-n	rarely-n	sometime	rarely-n	rarely-n	no							rarely-n	rarely-n				35+	incomple	nil	plan-wan	$10400 o	2 wks or	N	N	N	2	N	N	N	1	1	N
never	sometime	rarely-n	sometime	sometime	sometime	rarely-n	rarely-n	rarely-n	rarely-n	rarely-n	yes	three+ p	< once a	once to	three+ p	fairly g	no	rarely-n	rarely-n	somewhat	very-oft	somewhat	20-35	complete	nil	unplan-w	$10400 o	not at a	3	2	2	1	1	2	2	1	2	2
few time	sometime	sometime	often	sometime	often	sometime	sometime	sometime	rarely-n	rarely-n	no							sometime	rarely-n				20-35	post hig	>0 - .5	unsure	$10400 o	7 wks to	N	N	N	1	1	N	N	2	1	N
few time	never	rarely-n	rarely-n	rarely-n	often	rarely-n	sometime	rarely-n	sometime	sometime	yes							sometime	rarely-n				20-35	incomple	nil	plan-wan	$10400 o	2 wks or	N	N	N	2	4	N	N	2	4	N
never	never	rarely-n	sometime	sometime	often	rarely-n	sometime	rarely-n	rarely-n	rarely-n	no	< once a	< once a	three+ p	three+ p	very bad	no	rarely-n	sometime	somewhat	very-oft	somewhat	20-35	complete	nil	unsure	$10399 o	4-6 mont	2	2	1	1	1	1	1	2	1	2
rarely	never	rarely-n	often	rarely-n	sometime	sometime	sometime	rarely-n	often	rarely-n	yes	< once a	once to	< once a	< once a	very goo	no	often	rarely-n	somewhat	not true	not true	20-35	complete	>.5 - 1	plan-wan	$10400 o	not at a	2	1	1	2	1	1	1	2	N	1
rarely	never	rarely-n	rarely-n	often	sometime	rarely-n	sometime	sometime	rarely-n	rarely-n	no	< once a	< once a	< once a	< once a	fairly g	no	rarely-n	rarely-n	not true	not true	not true	20-35	complete	nil	unplan-w	$10400 o	7 wks to	N	1	1	1	2	1	1	1	1	1
never	never	rarely-n	rarely-n	sometime	sometime	rarely-n	sometime	rarely-n	sometime	rarely-n	no							rarely-n	rarely-n				20-35	complete	nil	unsure	$10400 o	still br	5	1	1	7	N	2	1	7	1	2
never	sometime	rarely-n	rarely-n	rarely-n	sometime	rarely-n	sometime	rarely-n	sometime	rarely-n	yes	< once a	< once a	< once a	< once a	very goo	no	sometime	rarely-n	not true	somewhat	somewhat	20-35	complete	>0 - .5	plan-wan	$10400 o	still br	N	N	N	2	2	N	N	1	2	N
never	never	rarely-n	sometime	rarely-n	sometime	rarely-n	rarely-n	rarely-n	rarely-n	rarely-n	no	< once a	< once a	once to	once to	fairly g	no	sometime	rarely-n	not true	not true	not true	35+	incomple	>0 - .5	plan-wan	$10400 o	4-6 mont	N	N	N	2	1	N	N	2	1	N
almost e	never	rarely-n	sometime	sometime	often	sometime	sometime	rarely-n	rarely-n	rarely-n	no							sometime	sometime				20-35	post hig	nil	unsure	$10399 o	still br	N	N	N	N	N	N	N	N	N	N
few time	sometime	rarely-n	sometime	rarely-n	sometime	rarely-n	sometime	rarely-n	rarely-n	sometime	no	three+ p	< once a	three+ p	once to	fairly g	no	sometime	sometime	somewhat	not true	not true	13-19	complete	nil	plan-wan	$10399 o	3 wks to	N	2	1	1	2	2	1	N	2	1
few time	never	rarely-n	rarely-n	sometime	sometime	rarely-n	rarely-n	rarely-n	rarely-n	rarely-n	yes	< once a	< once a	< once a	three+ p	fairly g	once or	rarely-n	rarely-n	somewhat	not true	not true	20-35	complete	>0 - .5	plan-wan	$10400 o	still br	N	2	1	1	2	2	2	1	2	N
never	sometime	rarely-n	sometime	rarely-n	often	rarely-n	rarely-n	rarely-n	rarely-n	rarely-n	no	once to	< once a	< once a	once to	fairly g	no	sometime	rarely-n	somewhat	somewhat	not true	20-35	complete	nil	unsure	$10399 o	still br	N	N	N	N	4	N	N	N	4	N
few time	sometime	sometime	sometime	rarely-n	often	rarely-n	rarely-n	rarely-n	rarely-n	rarely-n	no	three+ p	< once a	< once a	once to	fairly b	< once w	rarely-n	rarely-n	somewhat	very-oft	somewhat	20-35	post hig	>0 - .5	unsure	$10399 o	still br	2	2	1	4	1	1	1	4	2	1
rarely	never	sometime	often	rarely-n	sometime	rarely-n	sometime	rarely-n	rarely-n	rarely-n	no							sometime	rarely-n				20-35	complete	>0 - .5	plan-wan	$10400 o	still br	2	2	1	2	1	2	2	1	2	2
few time	never	rarely-n	sometime	rarely-n	sometime	rarely-n	rarely-n	rarely-n	sometime	rarely-n	no	once to	< once a	once to	< once a	fairly g	no	rarely-n	rarely-n	somewhat	somewhat	somewhat	20-35	incomple	nil	plan-wan	$10400 o	not at a	N	N	N	2	2	N	N	1	4	N
	never	rarely-n	sometime	rarely-n	often	rarely-n	rarely-n	rarely-n	rarely-n	rarely-n	no	< once a	< once a	< once a	once to	fairly g	no	sometime	rarely-n	somewhat	not true	not true	20-35	complete	>0 - .5	unplan-w	$10400 o	7 wks to	N	N	N	2	1	N	N	1	1	N
rarely	never	rarely-n	sometime	rarely-n	often	rarely-n	sometime	rarely-n	rarely-n	rarely-n	yes	< once a	< once a	< once a	< once a	fairly g	no	rarely-n	rarely-n	not true	somewhat	not true	20-35	complete	>0 - .5	unplan-w	$10400 o	not at a	N	1	1	4	1	1	1	2	2	2
almost e	never	rarely-n	rarely-n	rarely-n	often	sometime	rarely-n	rarely-n	rarely-n	rarely-n	no	once to	< once a	< once a	< once a	fairly g	no	sometime	rarely-n	somewhat	not true	not true	20-35	complete	nil	plan-wan	$10400 o	4-6 mont	5	2	2	1	2	5	2	1	1	3
rarely	sometime	sometime	sometime	rarely-n	often	often	sometime	sometime	often	sometime	yes							sometime	rarely-n				20-35	complete	nil	unsure	$10400 o	2 wks or	N	N	N	N	1	N	N	N	2	N
rarely	never	rarely-n	rarely-n	rarely-n	often	rarely-n	rarely-n	rarely-n	rarely-n	rarely-n	no							rarely-n	rarely-n				13-19	incomple	>0 - .5	unsure	$10400 o	2 wks or	2	1	1	2	2	2	2	2	4	2
rarely	never	rarely-n	sometime	sometime	sometime	rarely-n	sometime	rarely-n	sometime	rarely-n	no	< once a	< once a	once to	< once a	fairly g	once or	rarely-n	rarely-n	somewhat	somewhat	not true	20-35	complete	nil	plan-wan	$10400 o	still br	N	N	N	1	1	N	N	N	1	N
never	never	rarely-n	sometime	rarely-n	often	rarely-n	rarely-n	rarely-n	rarely-n	rarely-n	no	once to	three+ p	once to	once to	fairly g	< once w	rarely-n	rarely-n	somewhat	not true	not true	20-35	complete	>0 - .5	plan-wan	$10400 o	still br	N	2	1	2	N	1	1	2	N	N
never	never	sometime	sometime	sometime	often	rarely-n	rarely-n	rarely-n	rarely-n	rarely-n	no	< once a	< once a	once to	once to	very goo	no	rarely-n	rarely-n	somewhat	somewhat	somewhat	20-35	complete	nil	plan-wan	$10400 o	not at a	2	2	2	2	1	2	1	2	N	2
few time	never	rarely-n		often	rarely-n	rarely-n	rarely-n	rarely-n	rarely-n	rarely-n	yes	once to	< once a	< once a	once to	very goo	< once w	rarely-n	rarely-n	somewhat	not true	not true	20-35	complete	nil	unplan-w	$10399 o	7 wks to	N	1	1	4	N	2	2	2	2	N
few time	never	sometime	sometime	rarely-n	often	rarely-n	rarely-n	rarely-n	rarely-n	rarely-n	no	< once a	< once a	< once a	< once a	very goo	no	rarely-n	rarely-n	not true	not true	not true	20-35	post hig	>0 - .5	plan-wan	$10400 o	still br	N	N	N	2	1	N	N	1	1	N
few time	never	rarely-n	rarely-n	rarely-n	often	sometime	rarely-n	rarely-n	sometime	rarely-n	no							sometime	rarely-n				20-35	complete	nil	plan-wan	$10399 o	still br	N	1	1	1	1	1	1	1	N	1
rarely	never	rarely-n	often	rarely-n	often		rarely-n	rarely-n	rarely-n	rarely-n	no	once to	< once a	< once a	once to	fairly g	no	often	rarely-n	somewhat	somewhat	not true	20-35	complete	>0 - .5	unplan-w	$10399 o	7 wks to	N	1	1	1	2	1	1	1	2	N
rarely	never	often	often	rarely-n	often	rarely-n	rarely-n	rarely-n	sometime	rarely-n	no	< once a	< once a	< once a	once to	fairly g	no	often	rarely-n	very-oft	somewhat	somewhat	20-35	complete	nil	plan-wan	$10400 o	4-6 mont	N	N	N	1	2	N	N	N	2	N
rarely	sometime	rarely-n	rarely-n	sometime	often	rarely-n	rarely-n	rarely-n	rarely-n	rarely-n		three+ p	< once a	once to	< once a	fairly b	no	sometime	rarely-n	somewhat	somewhat	not true	20-35	complete	nil	unplan-w	$10400 o	3 wks to	N	N	N	2	2	N	N	1	2	N
never	never	rarely-n	sometime	rarely-n	sometime	rarely-n	rarely-n	rarely-n	rarely-n	rarely-n	yes	< once a	< once a	< once a	three+ p	fairly g	< once w	rarely-n	sometime	not true	not true	not true	20-35	post hig	>0 - .5	unplan-w	$10400 o	still br	N	1	1	N	2	N	1	N	4	1
never	never	rarely-n	rarely-n	rarely-n	sometime	rarely-n	rarely-n	rarely-n	rarely-n	rarely-n	yes	< once a	< once a	< once a	< once a	fairly g	< once w	often	rarely-n	somewhat	somewhat	somewhat	20-35	complete	nil	unsure	$10400 o	7 wks to	N	1	1	2	2	1	N	2	2	1
few time	never	sometime	sometime	rarely-n	sometime	rarely-n	sometime	rarely-n	rarely-n	rarely-n	no	< once a	< once a	< once a	< once a	fairly g	no	sometime	rarely-n	somewhat	somewhat	somewhat	20-35	complete	nil	unsure	$10399 o	not at a	1	1	1	2	N	1	1	1	1	1
rarely	never	rarely-n	sometime	sometime	sometime	rarely-n	rarely-n	rarely-n	rarely-n	rarely-n	yes	once to	< once a	< once a	< once a	fairly g	< once w	sometime	rarely-n	not true	not true	not true	20-35	complete	nil	plan-wan	$10400 o	7 wks to	N	N	N	N	N	N	N	N	N	N
	never	rarely-n	rarely-n	rarely-n	sometime	rarely-n	sometime	rarely-n	sometime	rarely-n	no	< once a	< once a	< once a	< once a	fairly g	no	rarely-n	rarely-n	not true	not true	not true	20-35	complete	>0 - .5	unsure	$10399 o	4-6 mont	1	1	1	2	1	1	1	2	N	2
almost e	never	rarely-n	rarely-n	rarely-n	often	sometime	sometime	rarely-n	rarely-n	rarely-n	no	once to	< once a	once to	< once a	fairly g	no	rarely-n	rarely-n	not true	not true	somewhat	20-35	post hig	>0 - .5	unsure	$10400 o	still br	N	N	N	N	N	N	N	1	N	N
rarely	never	rarely-n	sometime	sometime	often	rarely-n	rarely-n	rarely-n	rarely-n	rarely-n	no	< once a	< once a	once to	once to	fairly g	no	rarely-n	rarely-n	somewhat	somewhat	not true	20-35	post hig	nil	plan-wan	$10399 o	still br	N	N	N	N	2	N	N	1	2	N
never	never	rarely-n	rarely-n	sometime	often	rarely-n	rarely-n	rarely-n	rarely-n	rarely-n	no							rarely-n	rarely-n				20-35	complete	>0 - .5	unplan-w	$10400 o	3 wks to	N	N	N	1	2	N	N	N	2	N
never	sometime	rarely-n	sometime	sometime	sometime	sometime	rarely-n	rarely-n	rarely-n	rarely-n	no	< once a	< once a	once to	three+ p	fairly g	no	rarely-n	rarely-n	very-oft	not true	somewhat	20-35	complete	>0 - .5	plan-wan	$10400 o	2 wks or	N	1	N	1	N	1	1	1	N	1
rarely	never	rarely-n	rarely-n	rarely-n	often	rarely-n	often	rarely-n	sometime	rarely-n	no	< once a	< once a	< once a	< once a	fairly g	no	rarely-n	rarely-n	not true	somewhat	somewhat	20-35	post hig	nil	unplan-w		4-6 mont	1	3	1	N	N	1	1	N	N	1
	never	sometime	sometime	sometime	sometime	rarely-n	sometime	rarely-n	rarely-n	rarely-n	yes	< once a	three+ p	< once a	< once a	very goo	no	rarely-n	rarely-n	not true	not true	not true	20-35	complete	nil	plan-wan	$10400 o	2 wks or	1	N	N	2	N	N	N	2	N	N
rarely	never	rarely-n	sometime	rarely-n	often	rarely-n	rarely-n	rarely-n	rarely-n	sometime	no	three+ p	< once a	three+ p	once to	fairly g	no	sometime	sometime	somewhat	somewhat	not true	20-35	complete	nil	plan-wan	$10399 o	still br	N	N	N	1	N	N	N	1	N	N
rarely	never	rarely-n	rarely-n	rarely-n	sometime	rarely-n	rarely-n	rarely-n	rarely-n	rarely-n	yes							rarely-n	rarely-n				13-19	complete	nil	unsure	$10399 o	still br	2	1	1	N	1	1	1	1	2	1
rarely	never	sometime	rarely-n	rarely-n	sometime	rarely-n	rarely-n	rarely-n	sometime	rarely-n	yes	< once a	< once a	< once a	once to	very goo	no	sometime	rarely-n	not true	not true	not true	20-35	complete	>0 - .5	plan-wan	$10400 o	3 wks to	N	N	N	2	N	N	N	1	N	N
almost e	never	rarely-n	sometime	rarely-n	sometime	rarely-n	rarely-n	rarely-n	rarely-n	rarely-n	no	< once a	< once a	< once a	once to	fairly g	once or	sometime	sometime	very-oft	not true	not true	20-35	complete	nil	plan-wan	$10400 o	not at a	N	N	N	1	4	N	N	1	4	N
never	never	rarely-n	rarely-n	rarely-n	often	rarely-n	rarely-n	rarely-n	rarely-n	rarely-n	no	< once a	< once a	< once a	once to	fairly g	no	rarely-n	rarely-n	somewhat	somewhat	somewhat	20-35	post hig	nil	unplan-w	$10400 o	not at a	1	1	1	1	7	1	1	N	4	1
rarely	never	rarely-n	rarely-n	rarely-n	often	rarely-n	rarely-n	rarely-n	rarely-n	rarely-n	no	once to	< once a	once to	< once a	very goo	no	sometime	rarely-n	not true	not true	not true	20-35	complete	>0 - .5		$10400 o	not at a	N	N	N	2	2	N	N	1	4	N
never	sometime	sometime	sometime	sometime	often	rarely-n	rarely-n	rarely-n	rarely-n	rarely-n	no	< once a	< once a	once to	< once a	very goo	no	rarely-n	rarely-n	not true	not true	not true	35+	complete	nil	unplan-w	$10399 o	not at a	N	N	N	4	N	N	N	4	N	N
rarely	never	rarely-n	sometime	rarely-n	often	rarely-n	sometime	rarely-n	sometime	rarely-n	no	< once a	< once a	< once a	once to	very goo	no	sometime	rarely-n	somewhat	not true	not true	20-35	post hig	nil	unplan-w	$10400 o	still br	N	N	N	1	1	N	N	N	2	N
almost e	never	often	sometime	rarely-n	often	rarely-n	sometime	rarely-n	rarely-n	sometime	no							often	rarely-n				13-19	incomple	nil	plan-wan	$10400 o	not at a	1	1	1	N	N	N	1	N	N	1
never	sometime	rarely-n	sometime	sometime	often	rarely-n	sometime	rarely-n	often	rarely-n	no	< once a			< once a	very goo	no	sometime	rarely-n	somewhat	not true	not true	20-35	post hig	nil	plan-wan	$10400 o	still br	N	N	N	N	N	N	N	N	N	N
never	never	rarely-n	rarely-n	rarely-n	often	rarely-n	rarely-n	rarely-n	rarely-n	rarely-n	no							rarely-n	rarely-n				13-19	complete	nil	unsure	$10399 o	2 wks or	N	N	N	2	2	N	N	N	N	N
few time	never	rarely-n	rarely-n	sometime	sometime	rarely-n	sometime	sometime	sometime	rarely-n	yes							rarely-n	rarely-n				20-35	complete	>0 - .5	plan-wan	$10400 o	still br	N	N	N	1	2	N	N	1	2	N
few time	never	rarely-n	often	rarely-n	often	rarely-n	sometime	rarely-n	sometime	rarely-n	no	< once a	< once a	< once a	three+ p	fairly b	no	sometime	rarely-n	somewhat	somewhat	not true	20-35	complete	>.5 - 1	unplan-w	$10400 o	still br	N	N	N	1	1	N	N	N	1	N
few time	never	rarely-n	sometime	rarely-n	often	rarely-n	rarely-n	rarely-n	rarely-n	rarely-n	yes	< once a	three+ p	once to	once to	fairly g	no	rarely-n	sometime	not true	somewhat	not true	20-35	complete	>0 - .5	plan-wan	$10400 o	3 wks to	2	3	2	7	2	2	2	7	7	3
never	never	rarely-n	rarely-n	rarely-n	often	rarely-n	sometime	rarely-n	rarely-n	rarely-n	no	< once a	< once a	< once a	once to	fairly g	no	rarely-n	rarely-n	somewhat	not true	not true	20-35	post hig	nil	plan-wan	$10399 o	still br	1	N	N	2	N	N	N	2	2	2
rarely	never	rarely-n	rarely-n	rarely-n	often	rarely-n	rarely-n	rarely-n	rarely-n	rarely-n	no	< once a	< once a	< once a	once to	very goo	no	rarely-n	rarely-n	not true	not true	not true	20-35	incomple	>0 - .5	unplan-w	$10400 o	still br	N	N	N	1	2	N	N	1	2	N
rarely	sometime	sometime	sometime	often	often	rarely-n	rarely-n	rarely-n	rarely-n	rarely-n	no							rarely-n	rarely-n				20-35	complete	>0 - .5	plan-wan	$10400 o	2 wks or	N	N	N	2	1	N	N	2	1	N
never	sometime	rarely-n	sometime	rarely-n	often	rarely-n	rarely-n	rarely-n	sometime	rarely-n		three+ p	< once a	three+ p	three+ p	fairly b	< once w	often	rarely-n	somewhat	somewhat	not true	20-35	post hig	>.5 - 1		$10400 o	still br	N	N	N	1	2	N	N	1	1	N
rarely	sometime	sometime	sometime	rarely-n	often	rarely-n	rarely-n	rarely-n	rarely-n	rarely-n	no	three+ p	< once a			fairly g	no	sometime	rarely-n	not true	not true	not true	13-19	complete	nil	unplan-w	$10399 o	3 wks to	1	2	1	2	2	1	1	N	N	1
never	never	rarely-n	rarely-n	rarely-n	sometime	rarely-n	rarely-n	rarely-n	rarely-n	rarely-n	no							rarely-n	rarely-n				20-35	complete	nil	plan-wan	$10400 o	still br	N	N	N	2	N	N	N	2	N	N
never	never	rarely-n	rarely-n	rarely-n	sometime	rarely-n	rarely-n	rarely-n	rarely-n	rarely-n	no	< once a	< once a	< once a	< once a	fairly g	no	sometime	rarely-n	not true	somewhat	not true	20-35	complete	nil	plan-wan	$10400 o	still br	N	N	N	2	2	N	N	N	1	N
rarely	never	rarely-n	sometime	rarely-n	sometime	rarely-n	sometime	rarely-n	rarely-n	rarely-n	no	three+ p	< once a	three+ p	three+ p	fairly b	< once w	rarely-n	rarely-n	very-oft	somewhat	not true	35+	complete	nil	unsure	$10400 o	still br	N	N	N	N	7	N	N	N	4	N
few time	sometime	sometime	sometime	rarely-n	sometime	rarely-n	sometime	sometime	sometime	rarely-n	yes	< once a	< once a	< once a	< once a	fairly g	< once w	rarely-n	rarely-n	somewhat	not true	somewhat	20-35	post hig	>0 - .5	plan-wan	$10400 o	still br	N	N	N	1	2	N	N	1	2	N
rarely	sometime	rarely-n	rarely-n	rarely-n	sometime	rarely-n	often	rarely-n	rarely-n	often	no	< once a	< once a	< once a	< once a	very goo	no	sometime	sometime	not true	not true	not true	20-35	complete	>0 - .5	plan-wan	$10400 o	3 wks to	1	1	1	1	2	1	1	2	1	1
never	never	sometime	sometime	rarely-n	sometime	sometime	sometime	rarely-n	sometime	sometime	yes							sometime	sometime				20-35	incomple	nil	plan-wan	$10400 o	2 wks or	3	1	1	1	4	1	1	1	1	2
few time	never	rarely-n	rarely-n	often	sometime	rarely-n	sometime	sometime	rarely-n	rarely-n	yes							rarely-n	rarely-n				20-35	complete	>0 - .5	unsure	$10400 o	still br	N	N	N	1	2	N	N	N	2	N
rarely	sometime	often	often	rarely-n	often	rarely-n	sometime	rarely-n	rarely-n	rarely-n	no	< once a	once to	once to	< once a	fairly g	no	often	rarely-n	somewhat	somewhat	not true	20-35	complete	nil	unsure	$10400 o	not at a	N	N	N	1	1	1	1	2	1	N
rarely	sometime	rarely-n	sometime	sometime	often	sometime	sometime	sometime	rarely-n	sometime	no	< once a	< once a	< once a	once to	fairly g	no	rarely-n	rarely-n	somewhat	not true	not true	20-35	complete	>0 - .5	plan-wan	$10400 o	4-6 mont	N	N	N	1	N	1	N	2	N	N
few time	never	rarely-n	often	often	often	rarely-n	often	rarely-n	rarely-n	rarely-n	yes	< once a	< once a	< once a	once to	fairly g	no	rarely-n	rarely-n	somewhat	not true	somewhat	20-35	complete	nil	plan-wan	$10400 o	3 wks to	1	1	1	N	2	1	1	N	2	1
rarely	sometime					rarely-n	rarely-n	rarely-n	rarely-n	rarely-n	no								sometime				20-35	complete	nil	plan-wan	$10399 o	not at a	N	1	1	N	N	1	1	2	2	1
rarely	often	sometime	often	sometime	often	sometime	often	often	rarely-n	often	no	three+ p	< once a	three+ p	once to	fairly g	no	often	rarely-n	somewhat	somewhat	not true	20-35	complete	>0 - .5		$10399 o	not at a	N	N	N	1	2	N	N	N	2	N
almost e	never	rarely-n	often	sometime	sometime	rarely-n	sometime	rarely-n	rarely-n	rarely-n	no	< once a	< once a	< once a	< once a	fairly g	no	often	sometime	somewhat	not true	not true	20-35	complete	nil	plan-wan	$10400 o	still br	N	N	N	N	N	N	N	N	N	N
rarely	never	rarely-n	sometime	rarely-n	often	rarely-n	sometime	sometime	sometime	rarely-n	yes	once to	< once a	< once a	three+ p	fairly g	no	rarely-n	sometime	somewhat	not true	not true	13-19	incomple	nil	unplan-w	$10400 o	3 wks to	2	2	1	N	4	2	1	N	2	2
never	never	rarely-n	sometime	sometime	often		sometime	rarely-n	sometime	rarely-n	yes	< once a	once to	once to	< once a	very goo	no	rarely-n	rarely-n	somewhat	not true	not true	20-35	incomple	nil	unplan-w	$10399 o	not at a	N	N	N	N	N	N	N	N	N	N
rarely	sometime	rarely-n	sometime	rarely-n	often	rarely-n	sometime	rarely-n	rarely-n	sometime	no	< once a	< once a	< once a	once to	very goo	no	rarely-n	rarely-n	not true	not true	not true	20-35	incomple	>0 - .5	unsure	$10399 o	not at a	N	N	N	N	2	N	N	N	1	N
rarely	never	sometime	sometime	sometime	often	rarely-n	rarely-n	rarely-n	sometime	rarely-n	yes	< once a	< once a	< once a	once to	fairly g	no	rarely-n	rarely-n	somewhat	not true	somewhat	20-35	complete	nil	plan-wan	$10399 o	still br	2	2	2	2	N	2	2	2	N	2
rarely	sometime	rarely-n	sometime	often	sometime	rarely-n	rarely-n	rarely-n	rarely-n	rarely-n	no							rarely-n	rarely-n				20-35	incomple	>.5 - 1	plan-wan	$10399 o	not at a	N	N	N	2	2	N	N	2	4	N
almost e	sometime	sometime	rarely-n	sometime	often	rarely-n	rarely-n	sometime	rarely-n	rarely-n	yes							rarely-n	rarely-n				20-35	complete	>0 - .5	plan-wan	$10399 o	still br	1	1	1	4	N	2	1	4	N	N
rarely	never	sometime	sometime	rarely-n	sometime	sometime	rarely-n	rarely-n	sometime	rarely-n	no	three+ p	< once a	three+ p	three+ p	fairly b	no	sometime	rarely-n	somewhat	very-oft	somewhat	20-35	complete	nil	unsure	$10400 o	not at a	3	2	2	N	2	1	2	7	2	2
few time	sometime	sometime	rarely-n	rarely-n	sometime	rarely-n	rarely-n	rarely-n	sometime	rarely-n	no							rarely-n	rarely-n				20-35	incomple	nil	plan-wan	$10400 o	not at a	2	N	N	1	4	N	N	4	2	1
never	never	rarely-n	rarely-n	rarely-n	sometime	rarely-n	sometime	rarely-n	rarely-n	rarely-n	yes	< once a	< once a	< once a	< once a	fairly g	no	sometime	rarely-n	not true	not true	not true	20-35	incomple	nil	plan-wan	$10399 o	4-6 mont	N	N	N	1	2	N	N	1	1	N
rarely	never	rarely-n	rarely-n	rarely-n	often	rarely-n	rarely-n	rarely-n	rarely-n	rarely-n	no	once to	< once a	< once a	three+ p	fairly g	no	rarely-n	rarely-n	very-oft	very-oft	somewhat	20-35	complete	nil	plan-wan	$10399 o	3 wks to	N	N	N	1	2	N	N	1	2	N
rarely	never	sometime	rarely-n	rarely-n	sometime	rarely-n	rarely-n	rarely-n	rarely-n	rarely-n	no	< once a	< once a	< once a	< once a	fairly g	no	rarely-n	rarely-n	somewhat	not true	not true	13-19	complete	nil	unsure	$10399 o	2 wks or	N	N	N	N	2	N	N	N	2	N
few time	never	rarely-n	rarely-n	rarely-n	often	rarely-n	sometime	rarely-n	rarely-n	sometime	no	once to	< once a	< once a	< once a	fairly b	no	sometime	rarely-n	somewhat	somewhat	not true	35+	incomple	>0 - .5	plan-wan	$10400 o	2 wks or	N	N	N	1	2	N	N	1	2	N
rarely	never	rarely-n	often	sometime	often	sometime	sometime	rarely-n	sometime	rarely-n	no	three+ p	< once a	< once a	three+ p	fairly g	once or	rarely-n	rarely-n	somewhat	somewhat	not true	35+	complete	nil	unplan-w	$10400 o	not at a	N	N	N	2	N	N	N	2	N	N
rarely	sometime	rarely-n	often	rarely-n	often	rarely-n	often	rarely-n	rarely-n	often	no	once to	< once a	once to	three+ p	fairly g	no	often	rarely-n	somewhat	somewhat	not true	13-19	complete	nil	unsure	$10400 o	not at a	N	N	N	N	2	N	N	N	7	N
rarely	never	rarely-n	rarely-n	rarely-n	often	rarely-n	sometime	often	sometime	rarely-n	no							rarely-n	rarely-n				20-35	complete	nil	unplan-w	$10400 o	not at a	3	3	1	2	1	2	3	4	4	2
few time	never	rarely-n	sometime	rarely-n	sometime	rarely-n	sometime	rarely-n	sometime	rarely-n	no	three+ p	< once a	three+ p	three+ p	very bad	no	often	rarely-n	very-oft	very-oft	not true	13-19	complete	nil	plan-wan	$10399 o	4-6 mont	2	1	1	1	2	1	2	1	2	2
rarely	never	rarely-n	rarely-n	rarely-n	rarely-n	rarely-n	rarely-n	rarely-n	rarely-n	rarely-n	no	once to	three+ p	once to	three+ p	fairly b	three+ p	rarely-n	rarely-n	very-oft	not true	not true	20-35	complete	nil			3 wks to	N	N	N	N	4	N	N	N	2	N
rarely	never	rarely-n	rarely-n	sometime	often	rarely-n	sometime	often	rarely-n	rarely-n	no	< once a	< once a	< once a	once to	fairly g	no	rarely-n	rarely-n	not true	somewhat	not true	20-35	complete	nil	plan-wan	$10399 o	4-6 mont	N	N	N	N	1	N	N	N	1	N
rarely	never	often	sometime	rarely-n	often	rarely-n	rarely-n	rarely-n	rarely-n	rarely-n	no							sometime	rarely-n				20-35	complete	nil		$10400 o	not at a	N	N	N	1	1	N	N	2	1	N
few time	never	rarely-n	sometime	often	often	rarely-n	rarely-n	rarely-n	sometime	rarely-n	no							rarely-n	rarely-n				20-35	complete	nil	plan-wan	$10399 o	2 wks or	1	1	1	N	N	1	1	N	1	2
never	never	rarely-n	rarely-n	rarely-n	often	rarely-n	rarely-n	rarely-n	sometime	rarely-n	no	< once a	< once a	< once a	three+ p	fairly g	< once w	rarely-n	sometime	very-oft	not true	very-oft	20-35	complete	nil	plan-wan	$10400 o	still br	N	N	N	1	N	N	N	1	N	N
rarely	never	rarely-n	sometime	rarely-n	often	rarely-n	sometime	rarely-n	rarely-n	rarely-n	yes	< once a	< once a	once to	three+ p	fairly g	< once w	sometime	rarely-n	somewhat	somewhat	not true	20-35	incomple	nil	unsure	$10399 o	still br	N	N	N	N	N	N	N	1	N	N
rarely	never	rarely-n	rarely-n	rarely-n	rarely-n	rarely-n	rarely-n	rarely-n	rarely-n	rarely-n	no							rarely-n	rarely-n				20-35	complete	nil	plan-wan	$10400 o	4-6 mont	N	1	1	1	2	1	1	1	1	N
almost e	never	rarely-n	sometime	sometime	often	rarely-n	sometime	sometime	rarely-n	rarely-n	yes	once to	< once a	< once a	once to	very goo	no	rarely-n	rarely-n	not true	not true	not true	20-35	incomple	nil	plan-wan	$10400 o	3 wks to	3	2	2	2	7	2	3	4	2	2
never	never	rarely-n	rarely-n	rarely-n	sometime	rarely-n	rarely-n	sometime	sometime	rarely-n	no	< once a	< once a	< once a	< once a	very goo	no	rarely-n	rarely-n	not true	not true	not true	20-35	incomple	nil	plan-wan	$10400 o	2 wks or	N	N	N	N	2	N	N	1	2	N
rarely	never	rarely-n	often	rarely-n	sometime	rarely-n	sometime	sometime	sometime	rarely-n	no	once to	< once a	< once a	once to	fairly g	no	often	rarely-n	somewhat	somewhat	not true	20-35	complete	nil	plan-wan	$10400 o	3 wks to	2	1	1	N	2	1	1	4	1	1
almost e	often	rarely-n	sometime	rarely-n	sometime	sometime	sometime	rarely-n	often	often	no							sometime	sometime				20-35	post hig	>.5 - 1	unsure	$10399 o	4-6 mont	1	1	1	N	N	1	1	N	N	1
never	never	rarely-n	rarely-n	rarely-n	sometime	rarely-n	rarely-n	sometime	sometime	rarely-n	yes							rarely-n	rarely-n				20-35	post hig	nil	plan-wan	$10399 o	still br	N	1	1	N	N	N	N	N	N	N
rarely	sometime	rarely-n	rarely-n	sometime	often	rarely-n	sometime	rarely-n	rarely-n	rarely-n	yes	< once a	< once a	< once a	once to	fairly g	no	rarely-n	rarely-n	very-oft	somewhat	not true	20-35	complete	>0 - .5	unplan-w	$10400 o	still br	N	N	N	1	2	N	N	2	2	N
rarely	sometime	rarely-n	rarely-n	rarely-n	often	rarely-n	sometime	rarely-n	rarely-n	rarely-n	yes	< once a	< once a	< once a	< once a	fairly g	no	rarely-n	rarely-n	not true	not true	not true	20-35	complete	nil	plan-wan	$10400 o	7 wks to	N	N	N	N	N	N	N	N	N	N
rarely	never	rarely-n	sometime	rarely-n	often	sometime	rarely-n	rarely-n	sometime	rarely-n	no							rarely-n	rarely-n				20-35	complete	>0 - .5	plan-wan		still br	N	N	N	N	1	N	N	N	4	N
never	sometime	rarely-n	sometime	rarely-n	often	rarely-n	sometime	rarely-n	rarely-n	sometime	no	once to	< once a	< once a	< once a	fairly g	no	rarely-n	sometime	somewhat	somewhat	not true	20-35	incomple	nil	unplan-w	$10399 o	2 wks or	N	1	1		4	1	1	N	2	1
rarely	never	rarely-n	sometime	sometime	often	sometime	sometime	rarely-n	rarely-n	rarely-n	no	< once a	< once a	< once a	once to	very goo	< once w	rarely-n	rarely-n	somewhat	not true	not true	20-35	post hig	>0 - .5	plan-wan	$10400 o	still br	N	N	N	N	1	N	N	N	N	N
rarely	never	rarely-n	rarely-n	rarely-n	often	rarely-n	rarely-n	rarely-n	rarely-n	rarely-n	no	< once a	three+ p	once to	once to	fairly g	no	rarely-n	sometime	somewhat	somewhat	not true	13-19	complete	nil	plan-wan	$10399 o	3 wks to	N	1	N	N	N	1	1	N	N	N
rarely	never	sometime	rarely-n	rarely-n	sometime	rarely-n	rarely-n	often	rarely-n	rarely-n	yes		once to	< once a	once to	fairly b	no	rarely-n	rarely-n	not true	somewhat	not true	20-35	complete	>0 - .5	plan-wan	$10399 o	3 wks to	N	N	N	N	2	1	N	N	2	1
almost e	sometime	sometime	sometime	rarely-n	often	sometime	often	often	often	sometime	yes	< once a	three+ p	three+ p	once to	fairly g	no	sometime	rarely-n	somewhat	not true	very-oft	35+	complete	nil	plan-wan	$10400 o	still br	N	N	N	N	4	N	N	N	2	N
never	never	rarely-n	sometime	rarely-n	sometime	rarely-n	sometime	rarely-n	rarely-n	rarely-n	no							sometime	rarely-n				13-19	complete	nil	plan-wan	$10400 o	2 wks or	N	N	N	N	1	N	N	1	N	N
never	never	rarely-n	sometime	rarely-n	sometime	rarely-n	sometime	rarely-n	sometime	rarely-n	no	three+ p	< once a	three+ p	< once a	fairly b	no	sometime	sometime	not true	somewhat	not true	20-35	complete	nil	unplan-w	$10400 o	7 wks to	2	2	1	2	N	2	1	1	2	1
rarely	never	rarely-n	rarely-n	rarely-n	often	rarely-n	sometime	rarely-n	rarely-n	rarely-n	no	once to	< once a	three+ p	once to	fairly b	no	rarely-n	rarely-n	not true	somewhat	not true	13-19	complete	nil	unplan-w	$10400 o	3 wks to	1	1	N	N	7	1	1	N	7	1
few time	never	rarely-n	often	rarely-n	sometime	rarely-n	sometime	rarely-n	rarely-n	rarely-n	yes							sometime	rarely-n				20-35	complete	nil	unplan-w		4-6 mont	N	N	N	N	4	N	N	N	7	N
few time	never	sometime	rarely-n	rarely-n	often	sometime	rarely-n	rarely-n	rarely-n	rarely-n	no	< once a	< once a	< once a	< once a	very goo	no	rarely-n	often	not true	not true	not true	20-35	complete	nil	plan-wan	$10399 o	not at a	1	1	1	N	2	2	2	N	7	1
never	never	rarely-n	sometime	rarely-n	sometime	rarely-n	sometime	rarely-n	sometime	rarely-n	no	< once a	once to	once to	< once a	fairly g	no	rarely-n	rarely-n	somewhat	not true	not true	20-35	complete	nil	plan-wan	$10400 o	still br	N	N	N	1	1	N	N	1	1	N
rarely	never	sometime	often	often	often	rarely-n	rarely-n	rarely-n	rarely-n	rarely-n	no	three+ p	once to	three+ p	three+ p	fairly g	once or	rarely-n	rarely-n	very-oft	very-oft	very-oft	20-35	complete	nil	plan-wan	$10400 o	2 wks or	N	1	N	2	N	1	1	N	2	N
almost e	sometime	rarely-n	rarely-n	rarely-n	sometime	rarely-n	sometime	rarely-n	sometime	sometime	no							sometime	rarely-n				20-35	complete	nil	plan-wan	$10400 o	3 wks to	N	1	1	N	2	1	3	1	2	2
never	never	rarely-n	sometime	rarely-n	sometime	sometime	sometime	rarely-n	rarely-n	often	yes	three+ p	< once a	< once a	three+ p	fairly g	three+ p	sometime	sometime	very-oft	very-oft	somewhat	20-35	complete	nil	plan-wan	$10400 o	not at a	N	N	N	2	N	N	N	1	N	N
never	never	rarely-n	rarely-n	rarely-n	often	rarely-n	sometime	rarely-n	rarely-n	rarely-n	no							rarely-n	rarely-n				20-35	post hig	nil	plan-wan	$10400 o	not at a	N	N	N	N	2	N	N	N	1	N
rarely	never	rarely-n	often	rarely-n	often	rarely-n	often	often	sometime	rarely-n	no	once to	< once a	three+ p	once to	fairly b	once or	sometime	rarely-n	somewhat	very-oft	not true	13-19	complete	nil	unplan-w	$10400 o	still br	N	N	N	N	1	N	N	N	1	N
rarely	never	rarely-n	rarely-n	sometime	sometime	rarely-n	rarely-n	rarely-n	rarely-n	rarely-n	no	< once a	< once a	three+ p	three+ p	very bad	no	rarely-n	rarely-n	very-oft	very-oft	not true	20-35	incomple	>0 - .5	plan-wan		still br	1	1	1	4	N	1	1	2	1	1
rarely	never	rarely-n	sometime	rarely-n		rarely-n	rarely-n	rarely-n	rarely-n	sometime	no	< once a	< once a	< once a	once to	very goo	no	rarely-n	rarely-n	somewhat	not true	not true	20-35	complete	>0 - .5	unsure	$10399 o	2 wks or	1	1	1	1	1	1	1	N	1	1
rarely	never	rarely-n	rarely-n	sometime	sometime	rarely-n	sometime	rarely-n	sometime	rarely-n	no							rarely-n	rarely-n				20-35	incomple	nil	unsure	$10399 o	not at a	N	N	N	1	2	N	N	N	2	N
rarely	never	rarely-n	rarely-n	rarely-n	often	rarely-n	rarely-n	rarely-n	rarely-n	rarely-n	no	< once a	< once a	< once a	< once a	very goo	no	rarely-n	rarely-n	not true	not true	not true	20-35	complete	>0 - .5	unsure	$10400 o	not at a	N	N	N	2	N	N	N	1	N	N
few time	sometime	rarely-n	sometime	sometime	often	rarely-n	sometime	rarely-n	often	rarely-n	yes	< once a	< once a	< once a	< once a	very goo	no	rarely-n	sometime	not true	not true	not true	20-35	complete	>0 - .5	plan-wan	$10400 o	2 wks or	2	N	N	4	1	N	N	2	4	1
few time	never	rarely-n	sometime	sometime	often	rarely-n	sometime	rarely-n	rarely-n	rarely-n	no							sometime	rarely-n				13-19	complete	nil	unsure	$10400 o	7 wks to	1	N	N	1	N	N	N	N	1	N
never	never	rarely-n	rarely-n	rarely-n	sometime	rarely-n	rarely-n	rarely-n	rarely-n	rarely-n	no	< once a	< once a	< once a	< once a	very goo	no	sometime	rarely-n	not true	somewhat	not true	20-35	complete	>0 - .5	unplan-w	$10400 o	3 wks to	3	2	2	2	N	2	3	2	N	2
rarely	never	rarely-n	rarely-n	sometime	sometime	rarely-n	rarely-n	rarely-n	sometime	rarely-n	no	three+ p	< once a	three+ p	three+ p	fairly b	no	rarely-n	rarely-n	somewhat	somewhat	not true	13-19	complete	nil	unsure	$10400 o	3 wks to	N	N	N	N	2	N	N	1	1	N
never	never	rarely-n	rarely-n	sometime	sometime	rarely-n	often	rarely-n	rarely-n	rarely-n	no	< once a	< once a	< once a	< once a	very goo	no	sometime	rarely-n	somewhat	not true	somewhat	20-35	complete	>1 per d	unsure	$10400 o	2 wks or	N	1	1	N	7	1	1	2	2	1
never	never	rarely-n	rarely-n	rarely-n	sometime	rarely-n	rarely-n	rarely-n	rarely-n	rarely-n	no	once to	< once a	< once a	< once a	fairly g	no	often	sometime	not true	not true	not true	20-35	incomple	nil		$10399 o	still br	N	N	N	2	N	N	N	1	1	N
never	sometime	rarely-n	rarely-n	rarely-n	often	rarely-n	rarely-n	rarely-n	sometime	rarely-n	no	< once a	< once a	< once a	once to	very goo	< once w	rarely-n	rarely-n	somewhat	not true	not true	20-35	post hig	>0 - .5	plan-wan	$10400 o	4-6 mont	2	2	1	N	1	2	1	1	2	3
rarely	never	rarely-n	sometime	rarely-n	often	rarely-n	sometime	rarely-n	sometime	rarely-n	yes	three+ p	< once a	once to	three+ p	fairly g	no	rarely-n	rarely-n	somewhat	somewhat	somewhat	20-35	incomple	nil	plan-wan	$10400 o	7 wks to	N	1	1	2	N	1	N	1	N	N
	never	rarely-n	sometime	sometime	often	rarely-n	rarely-n	rarely-n	rarely-n	rarely-n	no	< once a	< once a	< once a	once to	fairly g	no	rarely-n	rarely-n	not true	not true	not true	13-19	complete	nil	unsure	$10399 o	3 wks to	1	1	1	1	7	1	1	1	4	1
few time	never	rarely-n	sometime	rarely-n	often	rarely-n	rarely-n	rarely-n	rarely-n	rarely-n	no	once to	< once a	< once a	three+ p	fairly g	< once w	rarely-n	rarely-n	somewhat	not true	not true	20-35	post hig	nil	unplan-w	$10399 o	still br	N	N	N	N	1	N	N	N	1	N
never	never	rarely-n	often	rarely-n	often	rarely-n	rarely-n	rarely-n	rarely-n	rarely-n	yes	< once a	three+ p	once to	once to	fairly g	< once w	often	rarely-n	somewhat	somewhat	not true	20-35	incomple	nil		$10399 o	not at a	1	1	1	2	1	2	3	2	1	1
rarely	never	rarely-n	rarely-n	rarely-n	sometime	rarely-n	rarely-n	rarely-n	rarely-n	rarely-n	no	< once a	< once a	three+ p	three+ p	fairly b	no	rarely-n	rarely-n	very-oft	very-oft	not true	20-35	incomple	nil	unplan-w	$10400 o	3 wks to	N	N	N	N	2	N	N	N	2	N
	sometime	rarely-n	sometime	rarely-n	sometime	rarely-n	sometime	rarely-n	sometime	rarely-n	no	< once a	< once a	once to	once to	fairly g	< once w	rarely-n	rarely-n	somewhat	somewhat	not true	20-35	post hig	>0 - .5	unsure	$10400 o	still br	N	N	N	N	2	N	N	N	2	N
never	never	rarely-n	rarely-n	often	rarely-n	rarely-n	rarely-n	rarely-n	sometime	rarely-n	no							rarely-n	rarely-n				20-35	complete	nil		$10399 o	not at a	2	1	1	N	2	1	1	1	7	2
never	never	sometime	sometime	sometime	sometime	rarely-n	sometime	rarely-n	rarely-n	rarely-n	no	< once a	< once a	once to	once to	fairly g	no	rarely-n	rarely-n	somewhat	not true	somewhat	20-35	complete	nil	plan-wan	$10400 o	still br	N	N	N		2	N	N	1	2	N
never	sometime	rarely-n	sometime	rarely-n	often	rarely-n	sometime	rarely-n	rarely-n	rarely-n	no	< once a	< once a	once to	once to	fairly g	no	rarely-n	rarely-n	somewhat	somewhat	not true	20-35	post hig	nil	plan-wan	$10399 o	still br	N	N	N	1	2	N	N	1	2	N
few time	never	sometime	sometime	rarely-n	sometime	sometime	rarely-n	rarely-n	sometime	rarely-n	no	< once a	< once a	< once a	once to	fairly g	< once w	rarely-n	rarely-n	somewhat	somewhat	not true	20-35	complete	>0 - .5	unplan-w	$10399 o	4-6 mont	N	3	1	2	1	2	2	2	1	N
few time	never	rarely-n	sometime	rarely-n	often	rarely-n	rarely-n	rarely-n	rarely-n	rarely-n	no	three+ p	< once a	once to	< once a	fairly g	no	rarely-n	rarely-n	not true	not true	not true	20-35	post hig	>0 - .5	unplan-w	$10400 o	2 wks or	N	N	N	1	2	N	N	2	2	N
never	never	rarely-n	rarely-n	rarely-n	often	rarely-n	rarely-n	rarely-n	sometime	rarely-n	no	< once a	< once a	< once a	< once a	fairly g	no	sometime	rarely-n	not true	not true	not true	20-35	complete	nil	plan-wan	$10399 o	3 wks to	N	1	1	1	2	2	N	1	2	N
rarely	never	rarely-n	sometime	rarely-n	often	rarely-n	sometime	sometime	rarely-n	sometime	yes							sometime	rarely-n				20-35	complete	nil	unplan-w	$10400 o	2 wks or	N	N	N	1	2	2	N	1	4	N
rarely	often	rarely-n	rarely-n	sometime	sometime	rarely-n	rarely-n	rarely-n	rarely-n	rarely-n	no							rarely-n	rarely-n				13-19	incomple	nil	unsure	$10399 o	3 wks to	2	1	1	N	2	1	1	N	2	N
few time	never	rarely-n	often	often	often	rarely-n	often	sometime	sometime	rarely-n	yes	once to	< once a	< once a	< once a	very goo	no	sometime	sometime	not true	not true	not true	13-19	complete	>0 - .5	plan-wan	$10399 o	3 wks to	1	1	1	2	2	1	1	1	1	1
almost e	sometime	sometime	sometime	rarely-n		rarely-n	rarely-n	rarely-n	sometime	rarely-n	no	< once a	< once a	once to	< once a	fairly g	no	rarely-n	rarely-n	somewhat	somewhat	not true	20-35	complete	nil	unsure	$10400 o	3 wks to	1	1	1	N	2	1	1	N	1	1
rarely	never	rarely-n	sometime	sometime	sometime	sometime	sometime	sometime	rarely-n	sometime	yes							sometime	sometime				20-35	post hig	nil	unplan-w	$10400 o	3 wks to	N	N	N	N	2	N	N	N	2	N
never	never	rarely-n	rarely-n	rarely-n	often	rarely-n	rarely-n	rarely-n	rarely-n	rarely-n	no	< once a	< once a	< once a	< once a	fairly g	no	sometime	rarely-n	somewhat	not true	not true	20-35	complete	nil	unsure	$10399 o	still br	N	N	N	N	2	N	N	N	2	N
few time	never	sometime	often	sometime	sometime	rarely-n	sometime	rarely-n	sometime	rarely-n	yes	once to	< once a	< once a	once to	fairly g	no	rarely-n	rarely-n	not true	somewhat	not true	20-35	complete	nil	unsure	$10400 o	7 wks to	N	N	N	1	2	N	N	1	2	N
few time	never	rarely-n	rarely-n	sometime	sometime	rarely-n	sometime	often	rarely-n	rarely-n	no							rarely-n	rarely-n				20-35	complete	nil	plan-wan	$10400 o	4-6 mont	N	N	N	1	N	N	N	1	N	N
never	sometime	sometime	rarely-n	sometime	often	rarely-n	often	rarely-n	rarely-n	rarely-n	no	three+ p	< once a	three+ p	three+ p	fairly b	no	rarely-n	rarely-n	very-oft	very-oft	somewhat	20-35	complete	nil	unsure	$10399 o	2 wks or	1	2	N	N	2	N	1	4	N	1
never	never	sometime	rarely-n	sometime	rarely-n	sometime	sometime	sometime	rarely-n	rarely-n	no	once to	< once a	three+ p	once to	fairly b	< once w	rarely-n	rarely-n	somewhat	somewhat	somewhat	20-35	incomple	nil	plan-wan	$10400 o	7 wks to	N	N	N	2	2	N	N	2	1	N
never	never	rarely-n	rarely-n	rarely-n	sometime	rarely-n	rarely-n	rarely-n	rarely-n	rarely-n	no	< once a	< once a	< once a	once to	fairly g	no	rarely-n	rarely-n	somewhat	not true	not true	20-35	complete	nil	plan-wan	$10400 o	3 wks to	N	N	N	N	2	N	N	N	N	N
rarely	never	rarely-n	sometime	sometime	often	sometime	sometime	rarely-n	rarely-n	rarely-n	no							rarely-n	rarely-n				20-35	post hig	>0 - .5	unplan-w	$10400 o	7 wks to	N	N	N	N	N	N	N	N	7	N
never	never	rarely-n	rarely-n	sometime	often	sometime	sometime	rarely-n	sometime	rarely-n	yes	< once a	three+ p	< once a	< once a	fairly g	no	rarely-n	rarely-n	not true	not true	not true	20-35	complete	>0 - .5	plan-wan	$10399 o	not at a	3	1	N	2	1	1	1	1	2	2
almost e	never	rarely-n	rarely-n	rarely-n	often	rarely-n	rarely-n	rarely-n	rarely-n	rarely-n	no							rarely-n	rarely-n				20-35	complete	>0 - .5	plan-wan	$10400 o	still br	N	N	N	N	1	N	N	N	N	N
rarely	never	often	sometime	rarely-n	sometime	rarely-n	rarely-n	rarely-n	rarely-n	rarely-n	yes	three+ p		three+ p	once to	fairly g	no	often	rarely-n	very-oft	somewhat	somewhat	20-35	complete	nil		$10400 o	3 wks to	2	1	1	7	N	1	1	4	N	2
few time	never	sometime	rarely-n	sometime	often	sometime	rarely-n	rarely-n	rarely-n	sometime	no							rarely-n	rarely-n				20-35	complete	nil	plan-wan	$10400 o	7 wks to	N	N	N	1	N	N	N	N	N	N
never	never	rarely-n	sometime	rarely-n	often	rarely-n	sometime	sometime	rarely-n	rarely-n	no	once to	once to	once to	three+ p	fairly b	no	sometime	rarely-n	very-oft	very-oft	somewhat	20-35	post hig	nil	unplan-w	$10399 o	2 wks or	N	N	N	2	N	N	N	2	1	N
few time	never	sometime	sometime	rarely-n	often	rarely-n	sometime	rarely-n	rarely-n	rarely-n	no	< once a	< once a	< once a	< once a	very goo	no	often	rarely-n	not true	not true	somewhat	20-35	complete	nil	plan-wan	$10400 o	still br	N	N	N	2	N	N	N	2	N	N
almost e	never	rarely-n	sometime	often	often	rarely-n	rarely-n	rarely-n	rarely-n	rarely-n	no							rarely-n	rarely-n				13-19	post hig	nil	unsure	$10399 o	not at a	N	N	N	2	1	N	N	1	2	N
few time	sometime	rarely-n	often	sometime	often	rarely-n	sometime	rarely-n	rarely-n	rarely-n	no	three+ p	< once a	three+ p	three+ p	fairly b	no	sometime	rarely-n	somewhat	somewhat	somewhat	20-35	incomple	nil	unplan-w	$10400 o	7 wks to	N	N	N	2	2	N	N	2	1	N
rarely	never	rarely-n	rarely-n	rarely-n	sometime	rarely-n	sometime	rarely-n	rarely-n	rarely-n	yes	< once a	once to	< once a	< once a	fairly g	no	rarely-n	rarely-n	somewhat	somewhat	somewhat	13-19	complete	nil	unsure	$10400 o	7 wks to	N	N	N	1	1	N	N	N	1	N
rarely	never	rarely-n	sometime	rarely-n	often	rarely-n	rarely-n	rarely-n	rarely-n	rarely-n	no							sometime	sometime				20-35	post hig	>0 - .5	unplan-w	$10400 o	still br	N	N	N	1	1	N	N	1	1	N
never	never	rarely-n	rarely-n	rarely-n	sometime	rarely-n	sometime	rarely-n	rarely-n	rarely-n	no							rarely-n	rarely-n				20-35	post hig	>0 - .5	plan-wan	$10400 o	3 wks to	N	N	N	2	N	N	N	1	1	N
never	never	rarely-n	sometime	rarely-n	sometime	rarely-n	rarely-n	rarely-n	rarely-n	rarely-n	no	three+ p	once to	three+ p	once to	fairly b	no	sometime	rarely-n	somewhat	very-oft	not true	20-35	incomple	nil	unplan-w	$10400 o	still br	N	1	1	1	N	1	1	4	N	N
rarely	never	rarely-n	rarely-n	rarely-n	often	rarely-n	sometime	rarely-n	rarely-n	rarely-n	no							sometime	rarely-n				20-35	post hig	nil	plan-wan	$10399 o	still br	N	2	1	2	2	1	2	4	2	N
rarely	sometime	rarely-n	sometime	rarely-n	often	rarely-n	sometime	rarely-n	sometime	rarely-n	no							sometime	sometime				20-35	complete	nil	unplan-w	$10400 o	7 wks to	N	N	N	N	2	N	N	N	2	N
never	never	rarely-n	sometime	rarely-n	sometime	rarely-n	rarely-n	rarely-n	rarely-n	rarely-n	no							rarely-n	rarely-n				20-35	complete	>0 - .5	unsure	$10399 o	still br	N	N	N	N	2	N	N	1	1	N
few time	never	sometime	sometime	sometime	sometime	sometime	sometime	sometime	sometime	sometime	yes	< once a	< once a	< once a	< once a	very goo	no	rarely-n	rarely-n	not true	not true	not true	20-35	post hig	>0 - .5	plan-wan	$10400 o	4-6 mont	2	1	1	N	N	2	2	N	N	2
few time	never	rarely-n	rarely-n	rarely-n	rarely-n	rarely-n	rarely-n	rarely-n	rarely-n	rarely-n	no							often	rarely-n				20-35	complete	>0 - .5	unsure	$10400 o	not at a	N	N	N	2	2	N	N	2	1	N
few time	never	sometime	rarely-n	rarely-n	often	rarely-n	rarely-n	rarely-n	rarely-n	rarely-n	no							rarely-n	rarely-n				20-35	complete	>0 - .5	unsure	$10400 o	4-6 mont	N	N	N	1	2	N	N	1	2	N
never	never	sometime	sometime	sometime	often	rarely-n	rarely-n	sometime	rarely-n	rarely-n	no	once to	< once a	once to	once to	fairly g	no	rarely-n	rarely-n	somewhat	somewhat	somewhat	35+	incomple	nil	unplan-w	$10400 o	2 wks or	N	N	N	2	2	N	N	2	4	N
rarely	never	often	sometime	rarely-n	often	rarely-n	rarely-n	rarely-n	rarely-n	rarely-n	no							rarely-n	rarely-n				20-35	complete	>0 - .5	plan-wan	$10400 o	not at a	2	N	N	2	N	N	N	N	2	2
never	sometime	rarely-n	rarely-n	rarely-n	sometime	rarely-n	rarely-n	sometime	rarely-n	rarely-n	no							rarely-n	rarely-n				20-35	complete	nil	unsure	$10400 o	7 wks to	N	N	N	1	N	N	N	1	1	N
never	never	rarely-n	sometime	sometime	sometime	rarely-n	rarely-n	rarely-n	rarely-n	rarely-n	no	once to	< once a	once to	< once a	fairly b	no	sometime	rarely-n	not true	somewhat	somewhat	20-35	complete	nil	unsure	$10400 o	still br	N	N	N	1	2	N	N	1	2	N
rarely	never	rarely-n	sometime	sometime	sometime	rarely-n	rarely-n	rarely-n	rarely-n	rarely-n	yes							sometime	rarely-n				13-19	complete	nil	unsure	$10399 o	3 wks to	2	N	N	1	1	N	N	N	N	N
rarely	sometime	sometime	sometime	rarely-n	often	rarely-n	rarely-n	rarely-n	rarely-n	rarely-n	no	< once a	three+ p	< once a	three+ p	fairly b	< once w	rarely-n	rarely-n	somewhat	not true	not true	20-35	complete	>0 - .5		$10399 o	2 wks or	N	N	N	N	1	N	N	1	N	N
rarely	sometime	rarely-n	rarely-n	sometime	often	sometime	sometime	rarely-n	rarely-n	sometime	yes	< once a	< once a	< once a	< once a	fairly g	no	rarely-n	rarely-n	not true	not true	not true	13-19	complete	nil	unsure	$10399 o	3 wks to	N	N	N	2	2	N	N	1	2	N
never	never	rarely-n	sometime	often	often	sometime	sometime	rarely-n	rarely-n	rarely-n	no	< once a	< once a	< once a	three+ p	fairly g	no	sometime	rarely-n	not true	not true	somewhat	20-35	complete	>0 - .5	plan-wan	$10400 o	3 wks to	2	3	1	2	2	2	1	2	7	3
rarely	never	sometime	sometime	sometime	often	rarely-n	rarely-n	rarely-n	rarely-n	rarely-n	no	once to	< once a	< once a	once to	very goo	no	rarely-n	rarely-n	somewhat	not true	somewhat	20-35	complete	>0 - .5	plan-wan	$10400 o	still br	N	N	N	N	4	N	N	N	2	N
almost e	often	rarely-n	rarely-n	rarely-n	sometime	rarely-n	sometime	rarely-n	sometime	rarely-n	no	< once a	< once a	< once a	once to	fairly g	no	rarely-n	rarely-n	not true	not true	somewhat	20-35	complete	nil	plan-wan	$10400 o	4-6 mont	N	N	N	N	4	N	N	N	4	N
never	never	rarely-n	sometime	rarely-n	rarely-n	sometime	sometime	rarely-n	rarely-n	sometime	no	< once a	< once a	< once a	three+ p	fairly g	no	sometime	rarely-n	very-oft	somewhat	not true	20-35	post hig	nil	unsure	$10400 o	still br	N	N	N	N	1	N	N	N	1	N
rarely	sometime	often	often	often	often	often	often	often	rarely-n	sometime	no	once to	< once a	once to	once to	fairly g	no	rarely-n	rarely-n	somewhat	somewhat	somewhat	35+	complete	>0 - .5	plan-wan	$10400 o	still br	N	N	N	2	2	N	N		N	N
rarely	never	rarely-n	sometime	rarely-n	sometime	rarely-n	rarely-n	rarely-n	sometime	rarely-n	no	< once a	three+ p	once to	three+ p	fairly g	< once w	sometime	rarely-n	somewhat	somewhat	very-oft	20-35	complete	>0 - .5	unplan-w	$10399 o	still br	1	2	1	2	4	1	1	4	2	1
few time	never	sometime	rarely-n	sometime	sometime	sometime	sometime	sometime	often	sometime	yes	once to	three+ p	once to	once to	fairly g	no	rarely-n	rarely-n	somewhat	not true	not true	20-35	post hig	>0 - .5	unsure	$10400 o	still br	N	N	N	2	2	N	N	1	N	N
almost e	never	rarely-n	rarely-n	rarely-n	sometime	rarely-n	rarely-n	rarely-n	rarely-n	rarely-n	yes							rarely-n	rarely-n				20-35	complete	nil	plan-wan	$10399 o	3 wks to	1	2	5	N	N	2	2	N	N	2
never	never					sometime	often	rarely-n	often	often	no								often				35+	post hig	nil		$10400 o	2 wks or	N	N	N	N	N	N	N	N	N	N
rarely	never	rarely-n	sometime	rarely-n	sometime	rarely-n	rarely-n	rarely-n	rarely-n	rarely-n	no	< once a	< once a	< once a	three+ p	fairly g	no	sometime	rarely-n	somewhat	somewhat	not true	20-35	complete	nil	plan-wan	$10400 o	not at a	N	1	N	2	2	2	2	2	2	2
almost e	never	rarely-n	sometime	sometime	often	rarely-n	rarely-n	sometime	rarely-n	rarely-n	no	three+ p	< once a	< once a	once to	very goo	no	sometime	rarely-n	somewhat	not true	not true	20-35	complete	>0 - .5	plan-wan	$10400 o	not at a	1	1	1	2	N	1	2	4	N	1
almost e	never	sometime	rarely-n	sometime	sometime	rarely-n	rarely-n	rarely-n	rarely-n	rarely-n	no	< once a	< once a	< once a	< once a	very goo	no	rarely-n	rarely-n	not true	not true	not true	20-35	complete	nil		$10399 o	2 wks or	N	N	N	4	N	N	N	4	N	N
rarely	never	often	rarely-n	rarely-n	sometime	rarely-n	rarely-n	rarely-n			no							rarely-n	rarely-n				20-35	incomple	nil	plan-wan	$10399 o	7 wks to	N	N	N	1	1	N	N	2	1	N
never	never	rarely-n	sometime	rarely-n	sometime	rarely-n	sometime	often	rarely-n	rarely-n	yes		three+ p			fairly g	no	often	rarely-n	somewhat	not true	somewhat	20-35	post hig	nil	unplan-w	$10399 o	3 wks to	3	2	1	1	4	2	2	4	4	1
rarely	sometime	rarely-n	sometime	rarely-n	sometime	rarely-n	often	sometime	rarely-n	rarely-n	no	three+ p	< once a	three+ p	three+ p	fairly b	< once w	rarely-n	rarely-n	very-oft	somewhat	not true	35+	post hig	nil	unplan-w	$10399 o	still br	N	N	N		4	N	N	N	7	N
never	never	rarely-n	rarely-n	rarely-n	often	rarely-n	rarely-n	sometime	rarely-n	rarely-n	no	< once a	< once a	< once a	< once a	fairly g	no	rarely-n	rarely-n	not true	not true	not true	13-19	incomple	>.5 - 1	plan-wan	$10399 o	2 wks or	N	2	N	2	1	N	1	1	1	N
few time	never	sometime	sometime	sometime	sometime	rarely-n	rarely-n	rarely-n	rarely-n	rarely-n	no							rarely-n	rarely-n				20-35	complete	>.5 - 1	unsure	$10400 o	still br	N	N	N	2	1	N	N	2	1	N
never	never	rarely-n	rarely-n	sometime	often		rarely-n	rarely-n	rarely-n	rarely-n	no	< once a	< once a	< once a	< once a	very goo	no	rarely-n	rarely-n	somewhat	not true	not true	20-35	post hig	nil	plan-wan	$10400 o	still br	N	N	N	1	N	N	N	1	N	N
rarely	never	rarely-n	often	rarely-n	often	sometime		rarely-n	rarely-n	rarely-n	no							sometime	rarely-n				20-35	complete	>0 - .5	unplan-w	$10400 o	still br	5	5	2	4	N	3	3	4	N	3
rarely	never	rarely-n	sometime	rarely-n	often	rarely-n	rarely-n	rarely-n	rarely-n	rarely-n	no	once to	< once a	< once a	three+ p	fairly g	no	rarely-n	rarely-n	not true	not true	not true	20-35	complete	>0 - .5	unsure	$10400 o	3 wks to	1	2	1	N	4	1	1	N	4	1
rarely	never	rarely-n	rarely-n	rarely-n	sometime	rarely-n	rarely-n	rarely-n	rarely-n	rarely-n	no	< once a	< once a	< once a	three+ p	very goo	< once w	rarely-n	rarely-n	very-oft	not true	not true	20-35	post hig	nil	plan-wan	$10400 o	still br	N	N	N	1	2	N	N	1	2	N
few time	sometime	rarely-n	sometime	rarely-n	often	rarely-n	often	sometime	sometime	rarely-n	yes	< once a	once to	once to	once to	fairly g	< once w	rarely-n	rarely-n	somewhat	not true	somewhat	20-35	complete	>0 - .5	plan-wan	$10400 o		N	N	N	N	2	N	N	N	2	N
almost e	never	rarely-n	sometime	sometime	often	sometime	sometime	rarely-n	sometime	rarely-n	no	< once a	< once a	< once a	< once a	fairly g	< once w	rarely-n	sometime	not true	not true	not true	20-35	post hig	nil	unsure	$10399 o	not at a	N	N	N	1	2	N	N	1	N	N
rarely	never	rarely-n	sometime	sometime	often	rarely-n	rarely-n	rarely-n	rarely-n	rarely-n	no	< once a	< once a	< once a	< once a	fairly g	no	rarely-n	rarely-n	somewhat	somewhat	somewhat	20-35	post hig	>.5 - 1	plan-wan	$10400 o	4-6 mont	N	N	N	2	2	N	N	1	1	N
few time	sometime	rarely-n	sometime	rarely-n	often	sometime	rarely-n	rarely-n	sometime	rarely-n	no	three+ p	< once a	three+ p	once to	fairly b	no	rarely-n	rarely-n	somewhat	somewhat	somewhat	13-19	complete	>0 - .5	plan-wan	$10400 o	still br	N	N	N	N	2	N	N	N	2	N
rarely	sometime	rarely-n	sometime	sometime	sometime	rarely-n	sometime	rarely-n	sometime	rarely-n	no							sometime	rarely-n				13-19	complete	>.5 - 1	unsure	$10399 o	4-6 mont	1	1	1	N	2	1	1	N	1	1
never	never	rarely-n	sometime	rarely-n	sometime	rarely-n	rarely-n	rarely-n	rarely-n	rarely-n	no	< once a	< once a	< once a	three+ p	very goo	once or	sometime	rarely-n	somewhat	not true	not true	20-35	complete	nil	plan-wan	$10400 o	7 wks to	N	N	N	4	N	N	N	2	N	N
rarely	never	sometime	often	rarely-n	often	rarely-n	sometime	rarely-n	sometime	rarely-n	no	once to	< once a	once to	< once a	fairly g	no	sometime	rarely-n	somewhat	somewhat	not true	20-35	complete	>0 - .5	plan-wan	$10400 o	still br	N	N	N	4	1	N	N		4	N
rarely	never	rarely-n	sometime	sometime	sometime	rarely-n	rarely-n	rarely-n	sometime	rarely-n	yes	< once a	< once a	< once a	< once a	very goo	no	sometime	rarely-n	not true	not true	not true	20-35	complete	nil	plan-wan	$10400 o	not at a	N	N	N	2	N	N	N	2	N	N
few time	never	sometime	sometime	often	often	rarely-n	sometime	rarely-n	rarely-n	rarely-n	no							rarely-n	rarely-n				20-35	complete	nil	plan-wan	$10400 o	not at a	N	N	N	N	2	N	N	N	2	N
few time	never	rarely-n	rarely-n	rarely-n	often	rarely-n	rarely-n	rarely-n	sometime	rarely-n	no	< once a	< once a	< once a	< once a	very goo	no	sometime	sometime	not true	not true	not true	20-35	complete	nil	plan-wan	$10400 o	7 wks to	1	1	1	N	1	1	1	N	1	1
rarely	sometime	sometime	sometime	sometime	often	sometime	sometime	rarely-n	sometime	rarely-n	yes							sometime	rarely-n				13-19	complete	nil	unsure	$10399 o	7 wks to	2	N	N	2	2	N	N	1	2	N
never	never	often	rarely-n	rarely-n	often	often	often	sometime			no	once to	once to	< once a	< once a	very goo	no	rarely-n	rarely-n	not true	not true	not true	20-35	complete	nil	plan-wan	$10400 o	still br	2	2	1	1	4	1	2	1	4	3
never	never	rarely-n	rarely-n	rarely-n	often	rarely-n	sometime	rarely-n	rarely-n	rarely-n	no							rarely-n	rarely-n				20-35	complete	nil	unsure	$10400 o	not at a	N	N	N	2	1	N	N	1	1	N
few time	sometime	sometime	rarely-n	rarely-n	sometime	sometime	rarely-n	rarely-n	often	sometime	no	three+ p	< once a	once to	once to	fairly g	no	rarely-n	rarely-n	not true	not true	somewhat	20-35	incomple	nil		$10399 o	2 wks or	N	N	N	1	4	N	N	1	4	N
	sometime	rarely-n	rarely-n	rarely-n	often	rarely-n	rarely-n	rarely-n	rarely-n	rarely-n	no							rarely-n	rarely-n				20-35	complete	nil	unplan-w	$10399 o	not at a	N	N	N	N	4	N	N	N	2	N
rarely	never	rarely-n	rarely-n	rarely-n	sometime	rarely-n	sometime	rarely-n	rarely-n	rarely-n	no							sometime	rarely-n				20-35	complete	nil	unplan-w	$10400 o	7 wks to	N	N	N	2	1	N	N	1	1	N
few time	never	rarely-n	sometime	sometime	often	rarely-n	sometime	rarely-n	sometime	rarely-n	no	once to	< once a	once to	< once a	fairly g	no	rarely-n	rarely-n	not true	somewhat	not true	20-35	complete	>0 - .5	unplan-w	$10400 o	still br	N	N	N	N	2	N	N	N	4	N
almost e	sometime	rarely-n	often	sometime	often	rarely-n	sometime	sometime	rarely-n	rarely-n	no	once to	< once a	once to	three+ p	fairly g	no	sometime	rarely-n	somewhat	not true	not true	20-35	post hig	nil	plan-wan	$10400 o	still br	N	N	N	N	N	N	N	N	N	N
never	never	rarely-n	rarely-n	rarely-n	often	rarely-n	rarely-n	rarely-n	rarely-n	rarely-n	no	once to	< once a	once to	< once a	very goo	no	rarely-n	rarely-n	not true	not true	not true	20-35	incomple	nil	plan-wan	$10400 o	still br	1	2	1	1	2	1	1	1	2	1
rarely	never	rarely-n	sometime	sometime	often	rarely-n	rarely-n	rarely-n	rarely-n	rarely-n	no	once to	< once a	once to	three+ p	fairly g	< once w	rarely-n	rarely-n	very-oft	somewhat	not true	20-35	post hig	>0 - .5	unsure	$10400 o	still br	N	N	N	2	2	N	N	1	1	N
never	never	sometime	sometime	sometime	sometime	sometime	sometime	rarely-n	rarely-n	rarely-n	no	three+ p	< once a	three+ p	three+ p	very bad	no	sometime	sometime	somewhat	very-oft	not true	20-35	post hig	nil	plan-wan	$10400 o	4-6 mont	N	N	N	N	1	N	N	1	1	N
rarely	never	sometime	sometime	rarely-n	often	rarely-n	rarely-n	sometime	rarely-n	rarely-n	no							often	rarely-n				20-35	post hig	nil	plan-wan	$10400 o	not at a	N	N	N	N	1	N	N	1	1	N
rarely	never	rarely-n	rarely-n	rarely-n	sometime	rarely-n	rarely-n	rarely-n	sometime	rarely-n	no	three+ p	< once a	once to	once to	fairly g	no	rarely-n	rarely-n	somewhat	somewhat	not true	13-19	complete	nil	plan-wan	$10399 o	4-6 mont	1	1	1	N	4	N	N	1	2	1
rarely	sometime	rarely-n	sometime	sometime		rarely-n	rarely-n	rarely-n	rarely-n	rarely-n	no	< once a	< once a	once to	< once a	very goo	< once w	rarely-n	rarely-n	not true	not true	not true	13-19	complete	nil	plan-wan	$10400 o	still br	N	N	N	N	N	N	N	N	N	N
almost e	sometime	sometime	sometime	sometime	often	often	sometime	sometime	rarely-n	sometime	yes							sometime	sometime				20-35	post hig	nil	unplan-w	$10400 o	not at a	2	2	2	7	N	2	2	7	N	1
rarely	never	rarely-n	sometime	rarely-n	sometime	rarely-n	sometime	rarely-n	sometime	sometime	no	< once a	< once a	< once a	three+ p	fairly g	once or	rarely-n	rarely-n	somewhat	not true	not true	20-35	complete	nil	unsure	$10400 o	still br	N	1	1	2	2	1	1	1	2	N
never	never	rarely-n	rarely-n	sometime	often	sometime	rarely-n	rarely-n	rarely-n	rarely-n	no	three+ p	< once a	once to	once to	fairly g	< once w	sometime	rarely-n	somewhat	somewhat	somewhat	35+	post hig	nil	unplan-w	$10400 o	2 wks or	N	1	N	1	N	N	1	1	N	N
few time	sometime	rarely-n	rarely-n	rarely-n	sometime	rarely-n	rarely-n	rarely-n	rarely-n	rarely-n	no	< once a	< once a	once to	once to	fairly g	< once w	rarely-n	rarely-n	somewhat	somewhat	not true	20-35	complete	nil	plan-wan	$10400 o	still br	N	N	N	N	2	N	N	4	2	N
almost e	never	sometime	often	rarely-n	often	rarely-n	rarely-n	rarely-n	rarely-n	rarely-n	no								rarely-n				13-19	complete	nil	plan-wan	$10399 o	2 wks or	1	1	5	1	N	1	1	1	N	N
	never	sometime	sometime	sometime	sometime	rarely-n	rarely-n	rarely-n	rarely-n	rarely-n	no	< once a	< once a	once to	< once a	fairly g	no	rarely-n	rarely-n	not true	not true	somewhat	20-35	complete	>0 - .5	unsure	$10400 o	still br	N	1	1	1	1	1	1	1	2	N
rarely	never	rarely-n	rarely-n	rarely-n	sometime	rarely-n	rarely-n	rarely-n	sometime	rarely-n	no	< once a	< once a	< once a	once to	fairly g	no	rarely-n	rarely-n	somewhat	not true	not true	20-35	post hig	>0 - .5	unplan-w	$10400 o	still br	N	N	N	1	2	N	N	N	1	N
never	never	rarely-n	sometime	often	sometime	rarely-n	rarely-n	rarely-n	rarely-n	rarely-n	no	< once a	< once a	once to	< once a	fairly g	no	rarely-n	rarely-n	somewhat	somewhat	not true	20-35	post hig	nil	plan-wan	$10399 o	still br	1	1	1	2	1	1	1	1	1	1
never	never	rarely-n	rarely-n	rarely-n	sometime	rarely-n	rarely-n	rarely-n	rarely-n	rarely-n	no	three+ p	< once a	three+ p	three+ p	fairly b	< once w	rarely-n	rarely-n	somewhat	very-oft	not true	20-35	complete	nil	plan-wan	$10400 o	still br	N	1	1	N	1	N	N	N	2	N
few time	sometime	rarely-n	sometime	sometime	often	rarely-n	sometime	rarely-n	rarely-n	rarely-n	no	< once a	< once a	< once a	< once a	fairly g	no	sometime	sometime	somewhat	somewhat	not true	20-35	complete	>0 - .5	plan-wan	$10400 o	still br	N	N	N	N	2	N	N	N	1	N
never	never	rarely-n	sometime	sometime	often	rarely-n	rarely-n	rarely-n	rarely-n	rarely-n	no	< once a	< once a	once to	< once a	fairly g	no	rarely-n	rarely-n	not true	not true	not true	20-35	incomple	nil	plan-wan	$10400 o	3 wks to	N	N	N	1	2	N	N	N	2	N
never	never	rarely-n	rarely-n	rarely-n	sometime	rarely-n	rarely-n	rarely-n	rarely-n	rarely-n	yes	< once a	< once a	three+ p	three+ p	very bad	once or	rarely-n	rarely-n	very-oft	very-oft	not true	20-35	complete	nil	plan-wan	$10400 o	2 wks or	N	N	N	N	4	N	N	N	2	N
rarely	never	sometime	rarely-n	sometime	sometime	rarely-n	rarely-n	rarely-n	rarely-n	rarely-n	no	three+ p	< once a	once to	three+ p	fairly b	< once w	sometime	rarely-n	somewhat	very-oft	somewhat	20-35	complete	nil	plan-wan	$10400 o	still br	N	N	N	N	1	N	N	N	1	N
few time	never	rarely-n	sometime	sometime	often	rarely-n	rarely-n	rarely-n	rarely-n	rarely-n	no	once to	< once a	once to	once to	fairly g	once or	sometime	rarely-n	somewhat	somewhat	not true	20-35	post hig	nil	unsure	$10400 o	still br	N	N	N	N	N	N	N	N	N	N
never	never	rarely-n	rarely-n	rarely-n	often	rarely-n	rarely-n	rarely-n	often	rarely-n	yes							rarely-n	rarely-n				20-35	incomple	>0 - .5	plan-wan	$10400 o	4-6 mont	5	2	2	7	N	2	2	4	N	3
rarely	never	rarely-n	sometime	rarely-n	often	rarely-n	rarely-n	rarely-n	sometime	rarely-n	no	< once a	< once a	< once a	once to	very goo	no	sometime	rarely-n	somewhat	not true	not true	20-35	complete	nil	unsure	$10400 o	4-6 mont	N	N	N	N	2	N	N	N	1	N
never	never	often	sometime	often	sometime	rarely-n	sometime	rarely-n	rarely-n	rarely-n	no	three+ p	< once a	three+ p	once to	fairly g	no	rarely-n	rarely-n	somewhat	very-oft	somewhat	13-19	complete	nil	unsure	$10399 o	not at a	1	N	N	N	4	N	N	N	2	1
rarely	sometime	sometime	rarely-n	rarely-n	often	rarely-n	sometime	rarely-n	rarely-n	rarely-n	no	< once a	once to	< once a	once to	fairly g	no	rarely-n	rarely-n	not true	not true	somewhat	20-35	post hig	>1 per d	plan-wan	$10400 o	still br	1	2	1	2	N	2	2	2	N	2
rarely	never	rarely-n	rarely-n	rarely-n	sometime	sometime	sometime	rarely-n	sometime	rarely-n	no	three+ p	< once a	three+ p	once to	fairly b	no	rarely-n	rarely-n	very-oft	very-oft	not true	13-19	complete	nil	plan-wan		not at a	N	N	N	1	1	N	N	N	2	N
never	never	often	rarely-n	rarely-n	often	rarely-n	rarely-n	rarely-n	sometime	rarely-n	no	once to	< once a	< once a		very goo	no	rarely-n	rarely-n	not true	somewhat	very-oft	20-35	complete	nil	plan-wan	$10400 o	7 wks to	N	N	N	1	2	N	N	1	1	N
rarely	never	rarely-n	sometime	rarely-n	sometime	rarely-n	rarely-n	rarely-n	sometime	rarely-n	no	once to	< once a	< once a	< once a	fairly g	no	sometime	rarely-n	somewhat	somewhat	somewhat	20-35	complete	>0 - .5	unplan-w	$10399 o	not at a	3	2	N	N	2	2	1	2	1	1
rarely	never	rarely-n	sometime	rarely-n	often	rarely-n	rarely-n	rarely-n	rarely-n	rarely-n	yes							rarely-n	rarely-n				20-35	complete	nil	plan-wan	$10400 o	not at a	N	N	N	1	4	N	N	2	2	N
never	never	sometime	sometime	rarely-n	often	rarely-n	sometime	rarely-n	rarely-n	rarely-n	no	< once a	< once a	once to	once to	fairly g	no	sometime	rarely-n	not true	somewhat	not true	20-35	complete	nil	unplan-w	$10400 o	still br	2	1	1	N	4	1	1	4	N	1
few time	sometime	rarely-n	sometime	sometime	sometime	rarely-n	rarely-n	rarely-n	rarely-n	rarely-n	no							often	sometime				20-35	complete	nil	unsure	$10399 o	4-6 mont	N	N	N	N	2	N	N	N	2	N
never	never	rarely-n	sometime	rarely-n	often	rarely-n	rarely-n	rarely-n	rarely-n	rarely-n	no	once to	< once a	< once a	once to	fairly g	no	sometime	rarely-n	somewhat	not true	not true	20-35	complete	nil	plan-wan	$10400 o	still br	N	N	N	1	2	N	N	2	2	N
rarely	never	rarely-n	sometime	rarely-n	sometime	rarely-n	rarely-n	rarely-n	rarely-n	rarely-n	yes							rarely-n	rarely-n				20-35	post hig	nil	unsure	$10399 o	still br	N	N	N	2	1	N	N	1	2	N
few time	never		sometime	rarely-n	often	rarely-n	rarely-n	rarely-n	rarely-n	rarely-n	yes	< once a	three+ p	once to	< once a	fairly g	no	rarely-n	rarely-n	somewhat	somewhat	not true	20-35	complete	>0 - .5	plan-wan	$10400 o	7 wks to	1	1	1	N	2	1	1	N	2	1
almost e	never	rarely-n	sometime	rarely-n	sometime	rarely-n	sometime	rarely-n	rarely-n	rarely-n	no	< once a	< once a	< once a	< once a	fairly g	no	rarely-n	rarely-n	somewhat	not true	somewhat	20-35	incomple	nil	plan-wan	$10399 o	still br	N	N	N	2	1	N	N	2	1	N
almost e	never	rarely-n	rarely-n	sometime	sometime	rarely-n	sometime	rarely-n	sometime	rarely-n	yes	< once a	< once a	once to	< once a	fairly g	no	rarely-n	rarely-n	very-oft	very-oft	not true	20-35	complete	>0 - .5	plan-wan	$10400 o	3 wks to	1	1	1	2	1	2	2	2	1	2
rarely	sometime	rarely-n	sometime	rarely-n	often	rarely-n	sometime	rarely-n	rarely-n	rarely-n	no	< once a	< once a	< once a	once to	fairly g	no	rarely-n	rarely-n	somewhat	somewhat	not true	20-35	complete	nil	unplan-w	$10400 o	still br	N	N	N	N	2	N	N	N	1	N
rarely	often	rarely-n	rarely-n	often	often	rarely-n	sometime	rarely-n	rarely-n	rarely-n	no	once to	once to	once to	once to	fairly g	< once w	rarely-n	often	very-oft	somewhat	not true	20-35	post hig	>0 - .5	plan-wan	$10400 o	still br	N	N	N	1	4	N	N	N	2	N
rarely	never	rarely-n	rarely-n	sometime	often	rarely-n	rarely-n	rarely-n	rarely-n	rarely-n	no							rarely-n	rarely-n				13-19	complete	nil	unplan-w	$10400 o	still br	N	N	N	1	N	N	N	2	N	N
never	never	rarely-n	sometime	rarely-n	often	rarely-n	rarely-n	rarely-n	sometime	rarely-n	yes							rarely-n	rarely-n				20-35	complete	>1 per d	plan-wan	$10400 o	2 wks or	N	N	N	1	1	N	N	1	1	N
never	never	sometime	sometime	sometime	sometime	sometime	sometime	sometime	sometime	rarely-n	no	once to	once to	once to	< once a	fairly b	no	rarely-n	rarely-n	somewhat	somewhat	not true	20-35	complete	nil	unsure	$10399 o	2 wks or	1	1	1	N	2	1	1	N	2	N
almost e	never	rarely-n	rarely-n	rarely-n	sometime	rarely-n	sometime	sometime	rarely-n	rarely-n	no	< once a	< once a	< once a	once to	very goo	< once w	rarely-n	sometime	somewhat	not true	not true	20-35	complete	nil	plan-wan	$10400 o	2 wks or	1	1	1	1	2	2	2	2	2	2
rarely	never		rarely-n	sometime	often	rarely-n	sometime	sometime	rarely-n	rarely-n	no	< once a	< once a	< once a	once to	fairly g	no	rarely-n	rarely-n	not true	somewhat	not true	20-35	post hig	>1 per d	plan-wan	$10400 o	7 wks to	N	N	N	N	1	N	N	N	2	N
	never	rarely-n	rarely-n	rarely-n	sometime	rarely-n	rarely-n	rarely-n	rarely-n	rarely-n	yes							rarely-n	rarely-n				20-35	complete	>0 - .5	plan-wan	$10400 o	4-6 mont	2	2	1	1	2	2	1	2	1	1
never	never	rarely-n	often	rarely-n	often	rarely-n	sometime	rarely-n	rarely-n	rarely-n	no							often	rarely-n				20-35	complete	nil	plan-wan	$10399 o	still br	2	2	N	1	1	1	1	N	4	2
rarely	never	rarely-n	sometime	sometime	often	rarely-n	rarely-n	sometime	rarely-n	sometime	no	three+ p	< once a	three+ p	once to	fairly g	< once w	rarely-n	rarely-n	very-oft	very-oft	somewhat	20-35	post hig	nil	unplan-w	$10400 o	still br	N	N	N	1	1	1	N	1	1	N
almost e	never	sometime	sometime	sometime	often	rarely-n	rarely-n	rarely-n	rarely-n	rarely-n	yes							often	rarely-n				20-35	complete	nil	unsure	$10400 o	4-6 mont	3	2	2	4	1	2	2	4	1	2
never	never	sometime	sometime	sometime	sometime	rarely-n	sometime	often	rarely-n	rarely-n	no	< once a	< once a	once to	once to	fairly b	no	sometime	rarely-n	somewhat	somewhat	not true	20-35	post hig	>0 - .5	unsure	$10399 o	3 wks to	N	N	N	2	1	N	N	1	1	N
rarely	never	sometime	often	sometime	often	rarely-n	sometime	rarely-n	sometime	rarely-n	yes	< once a	< once a	< once a	once to	very goo	no	rarely-n	rarely-n	not true	not true	not true	20-35	complete	nil	plan-wan	$10400 o	still br	N	N	N	N	4	N	N	N	2	N
rarely	sometime	rarely-n	rarely-n	sometime	often	rarely-n	sometime	sometime	rarely-n	rarely-n	no	< once a	< once a	< once a	< once a	very goo	no	rarely-n	rarely-n	not true	not true	not true	20-35	post hig	>0 - .5	plan-wan	$10400 o	7 wks to	N	N	N	N	1	N	N	N	1	N
never	never	sometime	sometime	sometime	sometime	rarely-n	sometime	rarely-n	rarely-n	rarely-n	no	three+ p	< once a	< once a	once to	fairly b	no	sometime	sometime	very-oft	very-oft	not true	13-19	incomple	nil	unsure	$10400 o	not at a	2	1	1	2	2	2	1	N	4	1
rarely	never	rarely-n	rarely-n	rarely-n	often	rarely-n	sometime	sometime	sometime	rarely-n	no							rarely-n	sometime				20-35	complete	>0 - .5	unsure	$10400 o	2 wks or	3	1	1	1	N	1	1	2	1	2
rarely	never	sometime	sometime	often	sometime	rarely-n	rarely-n	sometime	sometime	rarely-n	no	< once a	< once a	three+ p	once to	fairly g	no	often	sometime	very-oft	very-oft	somewhat	13-19	complete	nil	unsure	$10399 o	2 wks or	3	1	2	2	N	2	2	2	N	2
rarely	never	rarely-n	sometime	rarely-n	sometime	rarely-n	rarely-n	rarely-n	rarely-n	rarely-n	no	three+ p	< once a	once to	three+ p	fairly b	once or	rarely-n	rarely-n	very-oft	very-oft	not true	20-35	complete	nil	unsure	$10399 o	still br	N	N	N	1	1	N	N	2	2	N
never	never	rarely-n	sometime	rarely-n	sometime	rarely-n	sometime	rarely-n	rarely-n	rarely-n	no	once to		once to	three+ p	fairly g	< once w	sometime	rarely-n	somewhat	somewhat	very-oft	20-35	complete	nil	unsure	$10400 o	still br	N	N	N	1	4	N	N	1	2	N
rarely	never	rarely-n	often	rarely-n	often	rarely-n	sometime	rarely-n	sometime	rarely-n	yes	< once a	< once a	once to	< once a	fairly g	no	often	rarely-n	not true	not true	not true	20-35	complete	>0 - .5	plan-wan	$10400 o	3 wks to	1	1	1	N	2	1	1	N	2	1
	never	rarely-n	sometime	rarely-n	often	sometime	rarely-n	rarely-n	rarely-n	rarely-n	yes	< once a	< once a	< once a	once to	very goo	no	rarely-n	rarely-n	somewhat	not true	not true	20-35	complete	>0 - .5	unplan-w	$10400 o	still br	N	N	N	N	2	N	N	N	2	N
few time	sometime	rarely-n	sometime	rarely-n	sometime	rarely-n	sometime	rarely-n	rarely-n	rarely-n	yes	< once a	< once a	< once a	three+ p	fairly g	no	sometime	often	somewhat	not true	not true	20-35	post hig	>0 - .5	unplan-w	$10400 o	still br	2	2	1	1	2	1	1	1	2	1
few time	never	rarely-n	sometime	rarely-n	often	rarely-n	sometime	rarely-n	rarely-n	rarely-n	yes	once to		once to	once to	fairly g	no	rarely-n	rarely-n	not true	somewhat	not true	20-35	incomple	>.5 - 1	plan-wan	$10400 o	7 wks to	2	2	1	N	1	2	1	N	1	1
	never	rarely-n	rarely-n	sometime	often	rarely-n	rarely-n	rarely-n	rarely-n	rarely-n	no	< once a	< once a	< once a	once to	fairly b	no	sometime	rarely-n	somewhat	somewhat	somewhat	35+	post hig	>0 - .5	plan-wan		7 wks to	N	N	N	N	N	N	N	N	N	N
few time	sometime	rarely-n	sometime	rarely-n	often	rarely-n	sometime	rarely-n	rarely-n	rarely-n	no							rarely-n	rarely-n				20-35	post hig	>0 - .5	unsure	$10400 o	still br	N	N	N	1	2	N	N	1	4	N
few time	never	rarely-n	rarely-n	rarely-n	sometime	rarely-n	rarely-n	rarely-n	rarely-n	rarely-n	no	< once a	< once a	< once a	< once a	fairly g	no	rarely-n	rarely-n	very-oft	somewhat	somewhat	20-35	complete	nil	unsure	$10400 o	not at a	N	N	N	N	N	N	N	N	N	N
few time	never	rarely-n	sometime	rarely-n	often	rarely-n	sometime	rarely-n	rarely-n	rarely-n	yes							rarely-n	rarely-n				20-35	complete	>0 - .5	plan-wan	$10400 o	4-6 mont	1	1	1	N	1	1	N	1	1	1
few time		rarely-n	sometime	sometime	often	sometime	often	rarely-n	sometime	rarely-n	no							sometime	often				20-35	complete	nil	unsure	$10400 o	3 wks to	2	2	1	1	2	1	N	1	2	1
few time	sometime	rarely-n	sometime	rarely-n	sometime	rarely-n	often	sometime	rarely-n	rarely-n	no	< once a	< once a	< once a	< once a	very goo	no	sometime	rarely-n	not true	not true	not true	20-35	incomple	nil	plan-wan	$10399 o	7 wks to	N	2	1	1	1	2	N	1	N	3
rarely	never	rarely-n	sometime	sometime	sometime	sometime	rarely-n	rarely-n	rarely-n	rarely-n	yes							rarely-n	rarely-n				13-19	incomple	>.5 - 1	plan-wan	$10399 o	7 wks to	2	3	2	2	4	1	2	2	7	3
rarely	never	sometime	sometime	rarely-n	often	rarely-n	sometime	rarely-n	rarely-n	rarely-n	no	once to	< once a	once to	once to	fairly g	< once w	sometime	often	somewhat	somewhat	not true	20-35	complete	>1 per d	plan-wan	$10400 o	7 wks to	N	1	1	1	N	2	1	2	N	2
almost e	never	rarely-n	sometime	rarely-n	often	rarely-n	sometime	sometime	rarely-n	sometime	yes	once to	< once a	once to	once to	fairly b	no	sometime	rarely-n	not true	very-oft	not true	20-35	complete	>0 - .5	plan-wan	$10400 o	still br	N	1	1	1	N	1	1	1	N	N
few time	never	rarely-n	sometime	rarely-n	often	rarely-n	sometime	rarely-n	rarely-n	rarely-n	no	once to	< once a	< once a	once to	fairly b	no	rarely-n	rarely-n	somewhat	somewhat	not true	20-35	complete	>0 - .5	unsure	$10399 o	4-6 mont	N	N	N	N	2	N	N	N	2	N
rarely	sometime	sometime	rarely-n	rarely-n	rarely-n	rarely-n	sometime	rarely-n	rarely-n	rarely-n	no							rarely-n	rarely-n				13-19	incomple	nil	plan-wan	$10400 o	not at a	2	2	1	N	2	1	1	N	2	1
rarely	never	rarely-n	rarely-n	sometime	often	sometime	sometime	rarely-n	sometime	sometime	no	< once a	< once a	< once a	< once a	fairly g	no	rarely-n	sometime	somewhat	not true	not true	13-19	complete	nil	unsure	$10400 o	still br	N	N	N	2	N	N	N	1	N	N
few time	never	sometime	rarely-n	rarely-n	often	rarely-n	rarely-n	rarely-n	sometime	rarely-n	no							sometime	rarely-n				20-35	complete	nil		$10399 o	3 wks to	N	N	N	1	N	N	N	1	N	N
rarely		often	rarely-n	rarely-n	often		sometime	rarely-n	rarely-n	sometime	no	< once a	< once a	three+ p	three+ p	very bad	no	rarely-n	rarely-n	very-oft	very-oft	not true	20-35	complete	nil	plan-wan	$10399 o	not at a	3	1	1	4	4	2	1	2	2	1
rarely	never	sometime	sometime	sometime	often	rarely-n	sometime	sometime	sometime	rarely-n	yes	< once a	< once a	three+ p	three+ p	very bad	once or	rarely-n	rarely-n	very-oft	very-oft	somewhat	20-35	incomple	nil	plan-wan	$10400 o	2 wks or	N	N	N	4	N	N	N	1	4	N
rarely	never	rarely-n	sometime	sometime	sometime	rarely-n	rarely-n	sometime	often	rarely-n	no							rarely-n	rarely-n				20-35	post hig	>.5 - 1	plan-wan	$10400 o	still br	N	N	N	1	2	N	N	1	2	N
rarely	never	rarely-n	rarely-n	sometime	sometime	rarely-n	sometime	rarely-n	rarely-n	rarely-n	no	< once a	< once a	< once a	< once a	very goo	no	rarely-n	rarely-n	not true	not true	not true	35+	complete	>0 - .5	unplan-w	$10400 o	still br	N	N	N	N	N	N	N	N	N	N
rarely	never	sometime	sometime	sometime	often	rarely-n	rarely-n	rarely-n	sometime	rarely-n	yes	three+ p	< once a	once to	once to	fairly g	no	often	rarely-n	somewhat	very-oft	somewhat	20-35	incomple	nil	plan-wan	$10399 o	2 wks or	N	1	2	N	1	2	2	N	2	3
rarely	sometime	sometime	rarely-n	rarely-n	rarely-n	rarely-n	rarely-n	rarely-n	rarely-n	rarely-n	yes	three+ p	< once a	three+ p	once to	fairly g	no	sometime	rarely-n	somewhat	not true	somewhat	20-35	complete	nil	plan-wan	$10400 o	still br	N	1	1	2	2	1	1	N	4	1
never	never	rarely-n	sometime	sometime	rarely-n	rarely-n	sometime	sometime	often	rarely-n	yes	< once a	once to	< once a	once to	fairly g	no	rarely-n	rarely-n	somewhat	not true	not true	13-19	incomple	>1 per d	plan-wan	$10399 o	not at a	N	3	3	N	7	1	3	N	7	2
rarely	never	rarely-n	sometime	rarely-n	often	rarely-n	rarely-n	rarely-n	rarely-n	rarely-n	no	three+ p	< once a	once to	three+ p		no	rarely-n	rarely-n	very-oft	somewhat	not true	20-35	post hig	>0 - .5	plan-wan	$10399 o	still br	N	N	N	N	2	N	N	N	4	N
rarely	never	sometime	sometime	sometime	often	rarely-n	sometime	sometime	rarely-n	sometime	no	three+ p	< once a	< once a	< once a	fairly g	no	rarely-n	rarely-n	not true	somewhat	somewhat	13-19	complete	>0 - .5	unplan-w	$10399 o	2 wks or	N	N	N	N	N	N	N	N	N	N
never	never	rarely-n	sometime	rarely-n	often	rarely-n	rarely-n	rarely-n	rarely-n	rarely-n	yes	once to	< once a	once to	< once a	fairly g	< once w	rarely-n	rarely-n	somewhat	not true	somewhat	20-35	complete	>0 - .5	unplan-w	$10400 o	7 wks to	N	N	N	1	1	N	N	2	N	N
almost e	never	rarely-n	sometime	rarely-n	sometime	rarely-n	rarely-n	rarely-n	rarely-n	sometime	yes	three+ p	< once a	once to	< once a	fairly g	no	rarely-n	rarely-n	somewhat	not true	not true	20-35	complete	>0 - .5	plan-wan	$10400 o	2 wks or	2	1	1	N	4	2	3	N	7	2
never	sometime	rarely-n	often	often	often	often	often	often	rarely-n	rarely-n	no	< once a	< once a	< once a	once to	fairly g	no	sometime	rarely-n	somewhat	not true	not true	20-35	incomple	nil	unsure	$10399 o	3 wks to	1	2	N	7	1	1	1	4	1	1
rarely	sometime	sometime	sometime	rarely-n	often	rarely-n	rarely-n	rarely-n	sometime	rarely-n	no	< once a	< once a	once to	once to	fairly g	no	sometime	rarely-n	somewhat	somewhat	not true	20-35	incomple	>0 - .5	plan-wan	$10400 o	7 wks to	N	N	N	N	2	N	N	N	2	N
never	never	rarely-n	rarely-n	often	sometime	rarely-n	sometime	sometime	rarely-n	rarely-n	no	< once a	< once a	< once a	< once a	very goo	no	rarely-n	rarely-n	somewhat	not true	somewhat	20-35	complete	nil	unsure	$10400 o	not at a	N	N	N	N	N	N	N	N	1	N
never	never	rarely-n	rarely-n	rarely-n	often	rarely-n	rarely-n	rarely-n	rarely-n	rarely-n	yes	< once a	three+ p	three+ p	three+ p	fairly b	once or	rarely-n	rarely-n	somewhat	somewhat	somewhat	20-35	complete	>1 per d	unsure	$10400 o	2 wks or	N	2	2	4	1	3	2	2	N	3
never	never	rarely-n	rarely-n	rarely-n	often	rarely-n	rarely-n	rarely-n	rarely-n	rarely-n	no	< once a	< once a	< once a	< once a	fairly g	no	rarely-n	rarely-n	not true	not true	not true	20-35	complete	nil		$10400 o	not at a	N	N	N	N	1	N	N	N	4	N
rarely	never	rarely-n	sometime	rarely-n	often	rarely-n	rarely-n	rarely-n	rarely-n	rarely-n	yes	< once a	three+ p	three+ p	< once a	fairly g	no	often	rarely-n	not true	not true	not true	13-19	complete	nil	unsure	$10400 o	7 wks to	2	2	2	1	2	2	2	1	2	5
never	sometime	sometime	sometime	sometime	often	sometime	rarely-n	sometime	rarely-n	sometime	no							rarely-n	rarely-n				20-35	incomple	nil	plan-wan	$10400 o	still br	2	2	1	7	N	2	2	2	7	2
rarely	never	sometime	rarely-n	rarely-n	often	often	rarely-n	rarely-n	rarely-n	rarely-n	no	< once a	< once a	< once a	< once a	fairly g	no	rarely-n	rarely-n	not true	not true	somewhat	20-35	complete	nil	plan-wan	$10400 o	3 wks to	1	2	2	2	2	2	2	2	2	2
few time	never	rarely-n	rarely-n	rarely-n	sometime	rarely-n	rarely-n	rarely-n	sometime	rarely-n	yes							rarely-n	rarely-n				20-35	complete	>0 - .5	plan-wan	$10400 o	4-6 mont	N	N	N	N	7	N	N	N	2	N
never	sometime	rarely-n	sometime	rarely-n	sometime	often	rarely-n		rarely-n	rarely-n	no							sometime					20-35	complete	nil	unplan-w	$10399 o	not at a	N	N	N	N	1	N	N	N	2	N
never	never	rarely-n	rarely-n	sometime	often	rarely-n	rarely-n	rarely-n	rarely-n	rarely-n	no	once to	< once a	once to	once to	fairly g	once or	rarely-n	rarely-n	somewhat	somewhat	somewhat	20-35	incomple	>0 - .5	plan-wan	$10400 o	still br	N	N	N	1	1	N	N	1	1	N
few time	never	rarely-n	rarely-n	rarely-n	sometime	rarely-n	rarely-n	rarely-n	sometime	rarely-n	yes	< once a	once to	once to	once to	fairly g	< once w	rarely-n	rarely-n	somewhat	somewhat	not true	20-35	complete	>.5 - 1	plan-wan	$10400 o	still br	N	N	N	1	1	N	N	1	1	N
never	never	sometime	sometime	sometime	often	rarely-n	rarely-n	sometime	often	rarely-n	no	three+ p	< once a	three+ p	once to	fairly b	no	rarely-n	rarely-n	not true	very-oft	very-oft	20-35	complete	>.5 - 1	plan-wan	$10400 o	2 wks or	N	N	N	N	N	N	N	1	N	N
rarely	never	rarely-n	sometime	sometime	sometime	rarely-n	sometime	sometime	rarely-n	rarely-n	no	< once a	once to	< once a	< once a	fairly g	no	rarely-n	rarely-n	not true	not true	not true	20-35	post hig	nil	unplan-w	$10400 o	still br	N	2	1	N	7	N	N	N	7	N
rarely	never	rarely-n	sometime	rarely-n	sometime		rarely-n	rarely-n	rarely-n	rarely-n	no							rarely-n	rarely-n				35+	incomple	>.5 - 1	unplan-w	$10400 o	still br	N	1	1	1	1	1	1	1	1	N
rarely	never	rarely-n	sometime	rarely-n	sometime	rarely-n	sometime	rarely-n	rarely-n	sometime	yes	< once a	< once a	once to	once to	fairly g	no	sometime	often	very-oft	somewhat	not true	13-19	incomple	nil	unsure	$10400 o	2 wks or	1	1	1	1	2	1	1	4	2	1
rarely	sometime	rarely-n	sometime	sometime	often	rarely-n	rarely-n	rarely-n	sometime	rarely-n	yes	< once a	once to	once to	< once a	very goo	no	rarely-n	sometime	not true	not true	not true	20-35	complete	nil	unsure	$10399 o	4-6 mont	N	N	N	1	4	N	N	1	4	N
rarely	never	sometime	rarely-n	rarely-n	often	rarely-n	rarely-n	rarely-n	rarely-n	rarely-n	no							rarely-n	rarely-n				20-35	complete	nil		$10399 o	3 wks to	N	N	N	4	1	N	N	2	1	N
never	sometime	often	often	rarely-n	often	sometime	sometime	rarely-n	sometime	sometime	yes	< once a	< once a	once to	once to	fairly g	no	sometime	rarely-n	somewhat	somewhat	somewhat	20-35	incomple	nil			still br	N	1	1	N	2	1	1	1	2	1
rarely	never	sometime	sometime	sometime	often	rarely-n	rarely-n	rarely-n	rarely-n	rarely-n	no	three+ p	< once a	once to	three+ p	fairly g	no	rarely-n	rarely-n	somewhat	somewhat	not true	20-35	complete	nil	plan-wan	$10400 o	2 wks or	N	N	N	N	N	N	N	N		N
almost e	sometime	rarely-n	sometime	sometime	sometime	rarely-n	sometime	rarely-n	often	rarely-n	no	three+ p	< once a	once to	once to	fairly g	no	rarely-n	rarely-n	not true	somewhat	not true	13-19	post hig	>0 - .5	unplan-w	$10399 o	7 wks to	N	N	N	1	N	N	N	1	N	N
few time	never	rarely-n	often	rarely-n	rarely-n	rarely-n	rarely-n	rarely-n	rarely-n	rarely-n	no							often	rarely-n				20-35	incomple	nil	plan-wan	$10400 o	not at a	N	N	N	4	N	N	N	2	2	N
few time	never	rarely-n	sometime	often	often	rarely-n	sometime	rarely-n	rarely-n	rarely-n	yes	< once a	three+ p	once to	< once a	fairly g	no	sometime	rarely-n	not true	not true	not true	20-35	incomple	>0 - .5	plan-wan	$10399 o	7 wks to	N	1	1	2	1	1	1	2	1	1
never	never	sometime	sometime	sometime	often	rarely-n	rarely-n	rarely-n	sometime	rarely-n	yes	< once a	three+ p	< once a	three+ p	fairly b	three+ p	sometime	rarely-n	not true	not true	not true	20-35	complete	nil	unsure	$10400 o	still br	2	5	1	1	2	1	2	4	N	3
rarely	never	sometime	often	rarely-n	sometime	sometime	sometime	sometime	rarely-n	sometime	no							sometime	rarely-n				20-35	complete	>0 - .5	plan-wan	$10399 o	still br	2	1	1	1	2	N	1	1	2	1
never	never	rarely-n	sometime	rarely-n	rarely-n	rarely-n	rarely-n	rarely-n	sometime	rarely-n	no	< once a	< once a	< once a	< once a	fairly g	no	rarely-n	rarely-n	not true	somewhat	somewhat	20-35	incomple	nil	unsure	$10400 o	3 wks to	N	N	N	N	2	N	N	1	1	N
never	never	rarely-n	sometime	sometime	sometime	rarely-n	rarely-n	rarely-n	rarely-n	rarely-n	no	< once a	< once a	< once a	once to	fairly g	no	rarely-n	rarely-n	not true	not true	not true	20-35	post hig	nil	plan-wan	$10400 o	still br	N	N	N	N	N	N	N	N	N	N
never	never	sometime	sometime	rarely-n	sometime	rarely-n	rarely-n	rarely-n	rarely-n	rarely-n	no	once to	< once a	once to	once to	fairly g	no	rarely-n	rarely-n	not true	somewhat	somewhat	20-35	complete	>0 - .5	unsure	$10400 o	4-6 mont	N	2	N	N	2	1	1	1	1	1
rarely	never	rarely-n	sometime	sometime	often	rarely-n	sometime	rarely-n	rarely-n	rarely-n	no	once to	< once a	once to	once to	fairly g	no	rarely-n	rarely-n	not true	not true	not true	13-19	post hig	>0 - .5	unplan-w	$10399 o	7 wks to	N	N	N	4	4	N	N	2	2	N
rarely	never	rarely-n		rarely-n	often	rarely-n	rarely-n	rarely-n	sometime	rarely-n	no							sometime	rarely-n				20-35	complete	>0 - .5	unsure	$10399 o	still br	N	N	N	1	N	N	N	1	N	N
almost e	sometime	sometime	sometime	rarely-n	sometime	rarely-n	sometime	rarely-n	sometime	rarely-n	no					fairly g	no	rarely-n	rarely-n	not true	not true	somewhat	20-35	complete	nil	unsure	$10399 o	2 wks or	1	2	2	N	N	2	2	N	N	2
rarely	sometime	rarely-n	sometime	sometime	often	rarely-n	rarely-n	rarely-n	sometime	sometime	no	< once a	< once a	< once a	three+ p	fairly g	no	rarely-n	rarely-n	somewhat	not true	not true	20-35	complete	nil	plan-wan	$10400 o	still br	1	2	1	2	N	1	1	2	1	1
never	never	rarely-n	rarely-n	rarely-n	often	rarely-n	often	sometime	rarely-n	rarely-n	no	< once a	< once a	three+ p	three+ p	fairly b	< once w	rarely-n	rarely-n	very-oft	very-oft	not true	13-19	complete	nil	unsure	$10399 o	7 wks to	1	1	1	1	2	1	1	1	2	1
never	never	rarely-n	sometime	rarely-n	often	rarely-n	sometime	rarely-n	rarely-n	sometime	no							sometime	sometime				35+	incomple	nil	unsure	$10399 o	4-6 mont	N	N	N	2	4	N	N	2	4	N
[truncated: 2,326 more rows]
